# Supplementary material for: Football-specific validity of TRACAB’s optical video tracking systems
Source: PLoS One. 2020 Mar 10;15(3):e0230179. doi: 10.1371/journal.pone.0230179 (PMC7064167; doi:10.1371/journal.pone.0230179)
Supplement: S1 Data — (CSV) [file pone.0230179.s001.csv]

System	Stage	Test	FileName	dRMSE_total	vRMSE_total	aRMSE_total	vRMSE_total_from_pos2hz	vRMSE_total_from_pos1hz	aRMSE_total_from_pos2hz	Max_speed_v	Max_speed_s	Max_speed_diff	Max_acc_v	Max_acc_s	Max_acc_diff	Max_dec_v	Max_dec_s	Max_dec_diff	Total_dist_v	Total_dist_s	Total_dist_v_zone1	Total_dist_v_zone2	Total_dist_v_zone3	Total_dist_v_zone4	Total_dist_v_zone5	Total_dist_v_zone6	Total_dist_v_zone7	Total_dist_v_zone8	Total_dist_s_zone1	Total_dist_s_zone2	Total_dist_s_zone3	Total_dist_s_zone4	Total_dist_s_zone5	Total_dist_s_zone6	Total_dist_s_zone7	Total_dist_s_zone8	dRMSE_SSC	dRMSE_SSC_Sec0	dRMSE_SSC_Sec1	dRMSE_SSC_Sec2	dRMSE_SSC_Sec3	dRMSE_SSC_Sec4	dRMSE_SSC_Sec5	dRMSE_SSC_Sec6	dRMSE_SSC_Sec7	dRMSE_SSC_Sec8	vRMSE_SSC	vRMSE_SSC_Sec0	vRMSE_SSC_Sec1
Gen4	2	SSC	Day1_SSC01_Shirt07_Check01.mat	0.101622184	0.254328425	0.546502759	0.173863067	0.242239482	0.546502759	7.360179046	6.757925944	-8.91180381	6.878784991	7.036308682	2.238726282	-7.502613102	-7.753748315	3.238887862	197.5065727	197.4737758	11.36993854	33.76321276	38.87701818	22.03208724	31.95149167	50.34421187	8.299104347	0.869508049	7.601671407	34.5063185	38.87565332	22.20618694	37.01360338	50.52533682	6.745005438	0	0.101622184	0.080697023	NaN	0.235762517	0.040824738	0.070284547	0.11659651	0.064884125	0.169553094	0.104355609	0.173863067	0.033830354	NaN
Gen4	1	SSC	Day1_SSC02_Shirt10_Check01.mat	0.12126333	0.253701116	0.665904643	0.234527749	0.266358383	0.665904643	8.954619874	9.023952399	0.768316599	8.803920278	8.674617054	-1.490592877	-8.910732841	-8.831988274	-0.891583693	202.4970621	201.7468307	4.145028266	62.89466831	12.15078176	16.24587622	30.00386673	23.62916955	32.06743521	21.36023605	2.041947779	57.67268876	17.86519265	15.52379004	31.81267523	22.09632453	35.42620297	19.30800872	0.12126333	0.07703649	0.29431155	0.203683967	0.169591267	0.118873836	0.112810419	0.059584537	0.11836258	0.125138758	0.234527749	0.040478396	0.755760565
Gen4	2	SSC	Day1_SSC03_Shirt08_Check01.mat	0.12337777	0.28022216	0.755730854	0.266358664	0.30091016	0.755730854	9.068960546	9.041742712	-0.301024203	9.099314355	8.969457536	-1.447766687	-8.279995667	-8.399675591	1.424816021	199.7800971	198.4331412	4.050558141	58.7326599	13.91057987	16.71017402	30.29435112	23.19629151	31.4605109	21.42497161	2.048405517	55.61172261	18.03097829	15.89079164	31.56150311	22.17790902	34.93189007	18.17994094	0.12337777	0.081739999	0.293624515	0.192325605	0.183765057	0.114781479	0.110304958	0.061336749	0.118149055	0.133074087	0.266358664	0.05466955	0.971431709
Gen4	2	SSC	Day1_SSC04_Shirt02_Check01.mat	0.135758975	0.293463059	0.687666329	0.261893973	0.314185507	0.687666329	8.191441981	8.681689511	5.64691388	8.405020084	8.31921534	-1.0314043	-8.572629283	-8.530825458	-0.490032594	206.5522575	205.2044554	5.526044068	48.76215967	18.90154778	14.94499698	31.67389109	39.34697541	26.58447005	20.81217247	2.712176112	46.37856352	22.01822912	15.51563534	33.74667916	38.47583972	30.65484207	15.7024904	0.135758975	0.09901357	0.666631188	0.202686564	0.062309675	0.086662404	0.081805157	0.060426189	0.146813079	0.100066595	0.261893973	0.029454713	1.359758714
Gen4	1	SSC	Day1_SSC05_Shirt09_Check01.mat	0.093363744	0.205658551	0.518633087	0.202964194	0.228751509	0.518633087	7.992577646	8.112374399	1.476716285	7.796591823	8.037505385	2.997367358	-7.316845987	-7.570613703	3.352009841	196.9540685	196.3609414	9.152053496	30.85047067	41.08019132	17.22224706	25.14972053	33.70631368	27.64527115	12.14780062	5.823349709	29.57254689	44.11452964	16.75253793	27.21320387	31.06031909	29.17917195	12.64528233	0.093363744	0.083685359	0.410823771	0.16586402	0.09958944	0.067763077	0.065249046	0.046475086	0.086975286	0.10758989	0.202964194	0.117376297	0.936228771
Gen4	2	SSC	Day1_SSC06_Shirt12_Check01.mat	0.103576392	0.213618804	0.55845125	0.224011146	0.242306211	0.55845125	8.213710809	8.314301458	1.209850865	7.818286212	8.097798014	3.451701334	-8.246206453	-8.356554737	1.320499743	197.0401186	195.7387103	7.335937589	60.52159673	11.58520067	16.35632414	28.52896614	34.60521254	20.12746584	17.97941498	3.13598933	62.51398251	12.0532899	15.67252561	29.66496564	36.98404855	19.32073998	16.39316875	0.103576392	0.060024325	0.60433863	0.186503553	0.065303809	0.060856478	0.059852434	0.055144553	0.118120297	0.092448113	0.224011146	0.028934297	1.524559848
Gen4	1	SSC	Day1_SSC07_Shirt05_Check01.mat	0.10284449	0.21338546	0.248492181	0.079201422	0.072998268	0.248492181	8.058722343	8.142162255	1.024788127	7.685666084	7.83046883	1.849221912	-8.269934135	-8.361459974	1.094615527	221.6683889	222.1638923	18.04229648	46.9052258	15.08074679	20.8874235	29.97991663	36.83877427	36.78810699	17.14589846	12.15692302	48.88023843	17.77110631	20.49529484	29.91744698	35.92336789	37.63123728	19.38827753	0.10284449	0.070301026	0.362733414	0.104415389	0.125121054	0.105050248	0.112145993	0.035534967	0.122456707	0.156988568	0.079201422	0.037445228	0.522169162
Gen4	2	SSC	Day1_SSC08_Shirt04_Check01.mat	0.110308322	0.211824372	0.251441607	0.10931422	0.113443659	0.251441607	7.426419522	7.478489912	0.69626877	7.058671814	7.429992296	4.997589058	-7.798383745	-8.043489949	3.04726189	203.2999003	203.3205314	14.38174882	47.65642039	19.9763219	22.65125758	29.95682468	42.51879847	19.17151901	6.987009484	5.899976481	48.39707031	24.96721984	22.98303427	30.72252566	45.93654623	17.13414148	7.280017184	0.110308322	0.082792443	0.581372192	0.068818	0.06955249	0.070516469	0.076857858	0.05538531	0.131872324	0.126308507	0.10931422	0.021844185	0.864625326
Gen4	1	SSC	Day1_SSC09_Shirt01_Check01.mat	0.134611977	0.220596237	0.397650468	0.160483458	0.166756622	0.397650468	7.879752718	7.910740534	0.391718266	7.86269128	7.863569593	0.011169392	-7.954919544	-8.027273042	0.90134592	212.1402756	211.332611	11.44591891	54.73562403	17.76278023	24.60393118	30.25896863	34.17903745	21.30422486	17.84979027	6.986511218	58.30916326	16.1968952	24.77711059	30.9169231	35.18898567	24.12525011	14.83177181	0.134611977	0.096321922	0.474154048	0.087426944	0.06753181	0.092341673	0.114231697	0.090752563	0.181371901	0.135014198	0.160483458	0.024376265	1.017596218
Gen4	2	SSC	Day1_SSC10_Shirt03_Check01.mat	0.114629244	0.210727836	0.455527881	0.180641205	0.184509287	0.455527881	8.066658209	8.090801186	0.298400322	7.764383175	7.922315153	1.993507903	-7.869671945	-8.114569113	3.017993493	226.6855031	225.6566367	5.228623757	66.24560447	12.28338242	17.57235808	29.74850401	53.13248931	23.97881524	18.49572577	2.234290907	67.11903967	11.98082031	16.32242847	31.83859122	48.79293752	30.53492412	16.83360451	0.114629244	0.075541987	0.534235196	0.139547048	0.075610177	0.066587073	0.079659971	0.071586987	0.116086978	0.093869741	0.180641205	0.039242903	0.943509923
Gen4	2	SSC	Day1_SSC12_Shirt09_Check01.mat	0.105858063	0.304845961	0.793495737	0.270567975	0.358305276	0.793495737	7.988689784	8.338296441	4.192782774	8.136897017	8.629850332	5.712188462	-8.121697719	-8.111995103	-0.119608269	189.1938245	188.0478937	7.822074563	51.95412919	18.2768257	17.18807686	27.7258262	34.77101561	12.82613505	18.6297413	4.784918217	53.40508093	17.8828919	16.82086139	29.80957371	36.08098488	18.04632052	11.21726216	0.105858063	0.068636284	0.463199474	0.209963718	0.069628059	0.079822197	0.069142235	0.065356566	0.10883073	0.075838291	0.270567975	0.035198863	1.412067501
Gen4	1	SSC	Day1_SSC13_Shirt02_Check01.mat	0.108111531	0.180249656	0.283201981	0.12216436	0.138831434	0.283201981	7.518035498	7.639191642	1.585981217	7.667971253	7.477494286	-2.547336835	-7.937192306	-7.763373813	-2.238955605	225.526703	226.0955472	6.52183082	40.68740484	40.36253676	23.02165843	32.45751808	45.68302278	25.91721944	10.87551185	2.822618002	37.79838409	46.45631034	21.58590203	32.680536	43.69312417	29.57176134	11.48691118	0.108111531	0.097827909	0.509096369	0.139615311	0.098041212	0.048841553	0.088470038	0.019223803	0.117750889	0.115931897	0.12216436	0.104900927	0.319384222
Gen4	1	SSC	Day1_SSC14_Shirt07_Check01.mat	0.128599783	0.230818656	0.576164079	0.198188109	0.264323234	0.576164079	7.698940992	7.414179278	-3.840771896	6.500996445	6.563345721	0.949961794	-7.320831413	-7.419029552	1.323598174	194.9945166	194.6794238	10.53821738	56.93751579	18.74535566	25.62058475	25.22576472	26.77511975	22.87449223	8.277466335	5.780095622	60.24934476	18.93781253	24.23932296	27.30307459	27.64898253	25.73566131	4.78512951	0.128599783	0.087142394	0.467709755	0.188026312	0.098238792	0.095324255	0.093727352	0.060497326	0.141351551	0.124042908	0.198188109	0.034691216	0.695425296
Gen4	2	SSC	Day1_SSC15_Shirt04_Check01.mat	0.136164566	0.239815597	0.621063241	0.201554926	0.261653508	0.621063241	7.383487171	7.783353669	5.137457636	8.814366581	8.714576606	-1.145092638	-7.718925183	-7.958159322	3.006149156	186.9599296	186.6388241	7.07215735	41.33808674	20.85244247	22.87120986	36.38378664	33.93215346	16.99138354	7.518709576	4.301108987	40.42549113	23.16352079	21.79130381	39.20646345	35.57405451	15.61210274	6.564778671	0.136164566	0.103935162	0.339635255	0.235907793	0.161025316	0.131844711	0.118619076	0.073853329	0.100414729	0.179152252	0.201554926	0.052991371	0.642001425
Gen4	1	SSC	Day1_SSC16_Shirt12_Check01.mat	0.09917019	0.153498822	0.290452981	0.11778761	0.147348637	0.290452981	8.693565655	8.734743539	0.471426373	8.287675643	8.230315241	-0.696940515	-8.188340061	-8.400891829	2.530109562	199.313938	199.1913738	2.402716846	60.43606308	14.58259246	18.95878617	28.13878497	34.07323719	24.8474117	15.87434556	1.1518055	60.09748856	13.79118956	17.42109518	30.66647923	36.12195171	25.08135537	14.8600087	0.09917019	0.05110599	0.629376511	0.062864053	0.066100582	0.042318262	0.075716907	0.053698392	0.132220213	0.076114569	0.11778761	0.089724555	0.896598203
Gen4	1	SSC	Day1_SSC17_Shirt05_Check01.mat	0.092659651	0.197105189	0.216811709	0.099619532	0.077832545	0.216811709	8.009725142	8.054525241	0.556210311	7.899503854	8.253287198	4.286574991	-8.250996579	-8.51468194	3.096831607	222.4228395	222.9585175	14.15507567	63.01159476	17.750098	18.49789677	29.68742636	40.03680195	22.78912578	16.49482024	10.34376835	57.22316196	24.14504507	19.12141348	30.61685705	38.75292261	26.29016091	16.46518807	0.092659651	0.06745536	0.740677433	0.062186938	0.061935311	0.068127432	0.060184674	0.047452655	0.150490849	0.099745713	0.099619532	0.036472852	1.315715264
Gen4	1	SSC	Day1_SSC18_Shirt02_Check01.mat	0.1168931	0.229568518	0.657212594	0.230243738	0.243468874	0.657212594	9.295442792	9.250232455	-0.488748118	10.28401595	10.19842673	-0.839239443	-8.521467179	-8.432695864	-1.052703862	205.1539781	203.9455302	3.210299756	45.65783906	22.64172639	21.35008621	27.78942533	40.30714677	19.90438225	24.29307229	0.976962428	41.42581199	27.32720031	21.38533097	28.84479086	37.18483532	24.93272566	21.86787264	0.1168931	0.074999842	0.343481479	0.159905918	0.090354861	0.103958904	0.096227561	0.05641778	0.134276529	0.116676606	0.230243738	0.03115904	0.898917317
Gen4	1	SSC	Day1_SSC19_Shirt01_Check01.mat	0.11647482	0.27589317	0.722393214	0.248529375	0.312975112	0.722393214	7.786020385	8.155852064	4.534556008	7.288999048	7.969022323	8.533333789	-7.49813541	-8.237509794	8.975702648	196.8890666	195.6750247	6.923577934	56.52829522	14.76319173	24.53408854	23.64953326	38.47093482	17.23055295	14.78889214	2.864181527	60.04755489	13.51548604	24.34724772	25.70877049	39.87693345	22.5126855	6.802165065	0.11647482	0.083449482	0.470277174	0.227258904	0.107505816	0.104427968	0.091998384	0.078650996	0.10563399	0.137148102	0.248529375	0.045520078	1.439774192
Gen4	1	SSC	Day1_SSC20_Shirt10_Check01.mat	0.087095128	0.177068843	0.321360582	0.11583092	0.115991113	0.321360582	7.914411486	7.948225761	0.425431737	7.585535128	7.626760852	0.540540412	-7.926635589	-8.016696391	1.123415405	203.1688374	202.661953	3.715636774	62.31842281	16.87988021	17.52942827	35.36118748	29.43432224	26.42101429	11.50894529	1.779443866	61.14069943	17.83287623	17.61271902	36.36432913	30.19303284	26.8716354	10.86721712	0.087095128	0.05335692	0.778527566	0.064628608	0.053568242	0.075908463	0.07689407	0.088293795	0.096535258	0.069158454	0.11583092	0.0799577	1.564507595
Gen4	1	SSG	Day1_SSG01_Shirt01_Check01.mat	0.122026543	0.226300722	0.401273631	0.126954273	0.128093722	0.401273631	4.534075486	4.612096754	1.691665903	6.222082715	6.026992859	-3.236935249	-4.304943376	-4.674311575	7.902087666	173.3095218	175.2701803	7.09734663	54.99417135	53.46484839	47.69486603	10.05828944	0	0	0	2.078348905	54.82633955	53.11621802	50.04024924	15.20902454	0	0	0	NaN	NaN	NaN	NaN	NaN	NaN	NaN	NaN	NaN	NaN	NaN	NaN	NaN
Gen4	1	SSG	Day1_SSG01_Shirt02_Check01.mat	0.127370487	0.277199003	0.650514203	0.252357512	0.267400154	0.650514203	5.914358499	6.008978182	1.574638475	6.786373613	6.920361344	1.936137786	-7.454499682	-7.493385359	0.518933365	207.852206	210.8604553	10.4340142	32.66770713	63.63550227	51.91635443	40.53533066	8.663297295	0	0	3.915644168	34.57533996	55.94566507	62.40232263	42.36269774	10.95152802	0.707257705	0	NaN	NaN	NaN	NaN	NaN	NaN	NaN	NaN	NaN	NaN	NaN	NaN	NaN
Gen4	1	SSG	Day1_SSG01_Shirt04_Check01.mat	0.097768768	0.166544808	0.30138299	0.090113428	0.070403086	0.30138299	5.43500729	5.513399486	1.421848644	3.687345745	3.467829692	-6.330070175	-3.954879625	-4.287235728	7.752223685	241.8357145	241.8103297	10.67436566	55.2682127	64.8951004	75.30419644	27.39080726	8.303032056	0	0	5.229351584	54.59408901	70.03005104	73.84337502	26.6578176	11.45564546	0	0	NaN	NaN	NaN	NaN	NaN	NaN	NaN	NaN	NaN	NaN	NaN	NaN	NaN
Gen4	1	SSG	Day1_SSG01_Shirt05_Check01.mat	0.097105692	0.164842338	0.314514975	0.121048562	0.142065614	0.314514975	5.337909596	5.595604301	4.605306077	5.136315202	5.001289722	-2.699813201	-4.622500568	-4.679739036	1.223112389	237.0378577	239.8706021	9.762562067	49.73383341	76.83161302	85.38506575	11.56547939	3.759304102	0	0	6.810799773	48.82288093	72.55706786	92.96929348	13.71277336	4.997786746	0	0	NaN	NaN	NaN	NaN	NaN	NaN	NaN	NaN	NaN	NaN	NaN	NaN	NaN
Gen4	1	SSG	Day1_SSG01_Shirt07_Check01.mat	0.119948938	0.17993482	0.278160003	0.102458282	0.099915719	0.278160003	5.438806577	5.438497327	-0.005686304	5.411235447	5.702081496	5.10069962	-4.862774822	-5.02295816	3.189023927	259.3165004	260.7843207	4.764980598	45.501158	85.06401951	98.62502346	19.71634997	5.644968845	0	0	3.675924686	42.28360492	80.77806086	104.8600372	23.33597172	5.850721361	0	0	NaN	NaN	NaN	NaN	NaN	NaN	NaN	NaN	NaN	NaN	NaN	NaN	NaN
Gen4	1	SSG	Day1_SSG01_Shirt08_Check01.mat	0.132269016	0.21126305	0.416108371	0.183808782	0.15651498	0.416108371	5.735985556	5.998378315	4.374394971	4.319760091	3.182330527	-35.74203104	-5.489142349	-4.704023801	-16.69036087	245.3347137	246.9835722	11.71031412	63.47811401	67.86994893	52.68044114	34.78039537	14.8155001	0	0	4.354922475	64.80796859	69.12275516	56.3214234	31.47740429	20.89909825	0	0	NaN	NaN	NaN	NaN	NaN	NaN	NaN	NaN	NaN	NaN	NaN	NaN	NaN
Gen4	1	SSG	Day1_SSG01_Shirt09_Check01.mat	0.101752442	0.173090491	0.343465056	0.125804202	0.140853177	0.343465056	6.871005009	6.964374756	1.340676656	4.886275269	4.837741192	-1.003238383	-5.936239508	-5.847515828	-1.5172884	218.2104891	220.7408935	3.811676555	38.26823829	84.12317571	57.45977922	13.4975454	11.456665	9.593408931	0	2.027422427	35.052746	84.84650469	55.36700473	22.10945351	10.29130275	11.04645939	0	NaN	NaN	NaN	NaN	NaN	NaN	NaN	NaN	NaN	NaN	NaN	NaN	NaN
Gen4	1	SSG	Day1_SSG01_Shirt12_Check01.mat	0.06805026	0.167436062	0.24518587	0.087264271	0.113053327	0.24518587	5.321725842	5.4917994	3.096863994	4.154622759	4.241859657	2.056571997	-4.075154518	-4.276645119	4.711417384	235.640945	237.6059137	6.337576719	56.66185968	87.21671517	69.95717466	11.63712736	3.830491401	0	0	2.626327323	51.05312826	91.42934892	73.85128572	13.97334346	4.672480062	0	0	NaN	NaN	NaN	NaN	NaN	NaN	NaN	NaN	NaN	NaN	NaN	NaN	NaN
Gen4	2	SSG	Day1_SSG02_Shirt02_Check01.mat	0.107183087	0.280439269	0.451452222	0.170528213	0.205345001	0.451452222	5.246373682	5.304620858	1.098045979	7.19069621	7.312671886	1.668004228	-4.139287721	-4.276141252	3.200397812	236.1593837	241.3800699	7.578569393	34.30766309	67.89559409	81.24932271	35.1563943	9.971840091	0	0	3.061175665	33.45377468	66.0034685	90.17593166	36.18984489	12.49587455	0	0	NaN	NaN	NaN	NaN	NaN	NaN	NaN	NaN	NaN	NaN	NaN	NaN	NaN
Gen4	2	SSG	Day1_SSG02_Shirt04_Check01.mat	0.107125832	0.247277808	0.332939144	0.132689668	0.139475289	0.332939144	4.433462082	4.578988303	3.178130453	5.063604807	5.234959907	3.273283901	-3.818671188	-4.220136927	9.513097468	194.0270723	196.5808509	13.38581631	46.00834991	67.31088495	52.1460896	15.17593155	0	0	0	6.693870894	45.51475479	70.28506964	52.12949784	21.95765772	0	0	0	NaN	NaN	NaN	NaN	NaN	NaN	NaN	NaN	NaN	NaN	NaN	NaN	NaN
Gen4	2	SSG	Day1_SSG02_Shirt07_Check01.mat	0.065573134	0.163487678	0.384637941	0.13334697	0.199265031	0.384637941	5.847466873	5.912545816	1.100692412	6.45007327	6.520359866	1.077955776	-3.360315964	-3.469234005	3.1395415	233.9046592	235.5862892	8.958619615	45.45252241	90.6286276	68.10752563	9.432409003	11.32495492	0	0	3.126663949	47.97484288	83.8852598	75.88726278	14.77898827	9.933271564	0	0	NaN	NaN	NaN	NaN	NaN	NaN	NaN	NaN	NaN	NaN	NaN	NaN	NaN
Gen4	2	SSG	Day1_SSG02_Shirt08_Check01.mat	0.069262062	0.211155236	0.391125114	0.137742951	0.16942677	0.391125114	4.673659305	4.703557913	0.635659403	4.363844592	4.054875424	-7.619695696	-5.648682615	-5.055500071	-11.73340988	206.3327374	208.0709235	6.191720377	82.5985615	59.05725838	42.18172042	16.30347668	0	0	0	1.406823382	78.26297953	59.8296404	49.33871316	19.23276703	0	0	0	NaN	NaN	NaN	NaN	NaN	NaN	NaN	NaN	NaN	NaN	NaN	NaN	NaN
Gen4	2	SSG	Day1_SSG02_Shirt10_Check01.mat	0.076201971	0.1821577	0.397488905	0.125084311	0.180971239	0.397488905	4.782233734	4.941364509	3.220381227	3.762982029	3.752878136	-0.269230513	-3.28988434	-3.342062055	1.56124316	176.7490094	177.1416419	6.191112497	54.64819086	61.61191803	36.42017586	17.8776122	0	0	0	3.309709956	54.413957	64.25433677	35.26229296	19.90134522	0	0	0	NaN	NaN	NaN	NaN	NaN	NaN	NaN	NaN	NaN	NaN	NaN	NaN	NaN
Gen4	2	SSG	Day1_SSG03_Shirt01_Check01.mat	0.078081801	0.311054669	0.2563408	0.115832061	0.100058859	0.2563408	4.777629791	4.841726395	1.323837802	4.645756447	4.731957082	1.821669831	-4.740332148	-4.85132551	2.287897635	179.8790965	181.4619998	23.28626187	48.58492858	59.55607163	36.72654393	11.72529054	0	0	0	13.6645322	47.24442691	62.43913373	43.27107547	14.84283145	0	0	0	NaN	NaN	NaN	NaN	NaN	NaN	NaN	NaN	NaN	NaN	NaN	NaN	NaN
Gen4	2	SSG	Day1_SSG03_Shirt02_Check01.mat	0.064337521	0.203551625	0.21822116	0.076602323	0.084631784	0.21822116	4.177593812	4.329374833	3.50584153	3.271743635	3.69960355	11.56502067	-3.158012785	-3.300790229	4.325553401	221.2095365	222.3900158	10.10388685	63.15167164	80.68660941	63.02432033	4.243048237	0	0	0	3.372630394	62.04260182	80.10640488	71.39992325	5.468455468	0	0	0	NaN	NaN	NaN	NaN	NaN	NaN	NaN	NaN	NaN	NaN	NaN	NaN	NaN
Gen4	2	SSG	Day1_SSG03_Shirt03_Check01.mat	0.191444669	0.160599667	0.326894657	0.125528723	0.110401151	0.326894657	4.565379452	4.626321102	1.317281027	3.97017503	4.174125276	4.886059524	-5.595428315	-5.541326425	-0.976334653	194.9308899	195.6064075	4.182326791	51.89666655	79.29435749	42.45154227	17.10599679	0	0	0	2.674135688	49.84179214	80.54869163	41.77992593	20.76186207	0	0	0	NaN	NaN	NaN	NaN	NaN	NaN	NaN	NaN	NaN	NaN	NaN	NaN	NaN
Gen4	2	SSG	Day1_SSG03_Shirt04_Check01.mat	0.091945533	0.145299595	0.279355031	0.101683899	0.102570594	0.279355031	4.084496648	4.233271983	3.51442893	5.032547425	5.080546659	0.944765137	-4.681034861	-4.727002917	0.97245669	209.2341685	209.8706569	9.519507655	61.90224508	90.43314333	41.3328719	6.046400582	0	0	0	7.344995799	57.62388875	92.45613783	42.58283377	9.86280081	0	0	0	NaN	NaN	NaN	NaN	NaN	NaN	NaN	NaN	NaN	NaN	NaN	NaN	NaN
Gen4	2	SSG	Day1_SSG03_Shirt05_Check01.mat	0.078777474	0.228790966	0.282728778	0.10029049	0.107317179	0.282728778	5.046598005	5.047232425	0.012569662	4.096633959	4.079942072	-0.409120695	-5.336888749	-5.142828076	-3.773423311	210.3221681	211.4922861	13.51238076	54.44287638	68.63301797	54.6523978	17.69880396	1.382691231	0	0	6.702281719	59.47170519	62.89047384	58.72589201	21.40914966	2.29278368	0	0	NaN	NaN	NaN	NaN	NaN	NaN	NaN	NaN	NaN	NaN	NaN	NaN	NaN
Gen4	2	SSG	Day1_SSG03_Shirt07_Check01.mat	0.063728745	0.162412744	0.144930886	0.064104345	0.031953796	0.144930886	5.246074759	5.27235299	0.498415623	4.072086413	3.943199118	-3.26859718	-6.378772289	-6.395989783	0.269192029	237.8914584	239.1342172	11.62572986	51.38201817	64.40809075	93.44386045	12.89518821	4.136570945	0	0	7.966463286	50.60803427	61.97976181	98.16879745	16.05914309	4.352017294	0	0	NaN	NaN	NaN	NaN	NaN	NaN	NaN	NaN	NaN	NaN	NaN	NaN	NaN
Gen4	2	SSG	Day1_SSG03_Shirt08_Check01.mat	0.069485309	0.189561845	0.181920866	0.068878622	0.092985502	0.181920866	4.801893347	4.824635487	0.471375303	5.617966055	5.815928176	3.403792401	-6.431639307	-6.659799373	3.42593001	204.4661177	205.6439075	7.018819898	75.1864804	87.53984625	28.06804097	6.652930168	0	0	0	4.187062242	68.95830065	91.12319038	34.17829327	7.197060974	0	0	0	NaN	NaN	NaN	NaN	NaN	NaN	NaN	NaN	NaN	NaN	NaN	NaN	NaN
Gen4	2	SSG	Day1_SSG03_Shirt10_Check01.mat	0.090962485	0.274751362	0.396309606	0.137918409	0.172867163	0.396309606	4.585391795	4.659168214	1.583467596	3.545067987	3.558086031	0.365872088	-3.421484273	-3.286823501	-4.096988256	177.5780984	180.3311167	13.239049	59.91997622	45.23140512	39.86591545	19.32175263	0	0	0	5.583313048	63.22774946	49.04054403	36.97936952	25.50014065	0	0	0	NaN	NaN	NaN	NaN	NaN	NaN	NaN	NaN	NaN	NaN	NaN	NaN	NaN
Gen4	1	SSG	Day1_SSG04_Shirt01_Check01.mat	0.082566613	0.295892336	0.239309458	0.131285359	0.141002089	0.239309458	4.794206651	4.841726395	0.981462816	4.675485653	4.731957082	1.193405348	-4.752592796	-4.85132551	2.035169847	171.7749794	173.3994985	22.07309121	45.57518243	57.97867897	34.56211793	11.58590888	0	0	0	13.0126579	44.32040219	60.16102369	41.87286348	14.03255124	0	0	0	NaN	NaN	NaN	NaN	NaN	NaN	NaN	NaN	NaN	NaN	NaN	NaN	NaN
Gen4	1	SSG	Day1_SSG04_Shirt02_Check01.mat	0.07385027	0.196472202	0.208665358	0.076964917	0.081104445	0.208665358	4.169796101	4.329374833	3.685953232	3.285815583	3.698501327	11.15818835	-3.141486092	-3.301254473	4.839626345	217.4582751	218.4928074	9.662500767	60.83483428	78.5986155	64.28363457	4.07868996	0	0	0	3.262511032	60.57402007	77.79963469	71.38744418	5.469197417	0	0	0	NaN	NaN	NaN	NaN	NaN	NaN	NaN	NaN	NaN	NaN	NaN	NaN	NaN
Gen4	1	SSG	Day1_SSG04_Shirt03_Check01.mat	0.176974836	0.150784244	0.274743334	0.114296117	0.119522039	0.274743334	4.596198945	4.626321102	0.651103906	3.921832525	3.788382258	-3.522618827	-5.363912562	-5.257511422	-2.023792841	183.5977954	184.4261798	3.136156056	50.86811913	74.23772464	39.13641466	16.21938088	0	0	0	2.616070566	49.19882444	75.70986894	38.5305093	18.37090652	0	0	0	NaN	NaN	NaN	NaN	NaN	NaN	NaN	NaN	NaN	NaN	NaN	NaN	NaN
Gen4	1	SSG	Day1_SSG04_Shirt04_Check01.mat	0.085635963	0.137056184	0.262944466	0.100739093	0.12021977	0.262944466	4.143576465	4.233271983	2.118822466	5.065080974	5.080546658	0.304409849	-4.696376146	-4.727002917	0.647910969	207.5500073	207.1313446	7.740981109	63.65734787	88.71459826	38.18324996	9.253830142	0	0	0	7.207776771	58.30010654	90.43514051	41.32654829	9.861772491	0	0	0	NaN	NaN	NaN	NaN	NaN	NaN	NaN	NaN	NaN	NaN	NaN	NaN	NaN
Gen4	1	SSG	Day1_SSG04_Shirt05_Check01.mat	0.081006477	0.225868484	0.273390899	0.102611503	0.108118261	0.273390899	5.040973266	5.047232425	0.12401171	4.048831608	4.079942072	0.762522188	-4.953852099	-4.711264919	-5.149088067	208.7266733	210.7007562	12.91022015	53.82230873	70.34099567	53.38967078	15.93682009	2.326657901	0	0	6.782312454	59.26626929	62.91061144	58.89715748	19.97594439	2.868461108	0	0	NaN	NaN	NaN	NaN	NaN	NaN	NaN	NaN	NaN	NaN	NaN	NaN	NaN
Gen4	1	SSG	Day1_SSG04_Shirt07_Check01.mat	0.065770365	0.157036502	0.179636718	0.075226506	0.044879902	0.179636718	5.267375415	5.272352644	0.094402425	4.130999672	3.943191005	-4.762860019	-6.57902912	-6.6208571	0.631760805	228.4902282	229.7135387	10.86546843	51.11961109	63.54397641	86.90911771	12.12691296	3.92514163	0	0	7.848343199	49.75376495	61.30483781	91.85512436	14.59945087	4.352017457	0	0	NaN	NaN	NaN	NaN	NaN	NaN	NaN	NaN	NaN	NaN	NaN	NaN	NaN
Gen4	1	SSG	Day1_SSG04_Shirt08_Check01.mat	0.075808266	0.177016261	0.146450376	0.057777851	0.034677143	0.146450376	4.769199496	4.824635486	1.149019246	5.732200717	5.815928176	1.43962333	-6.424832925	-6.659799371	3.528131006	203.2224001	204.385247	5.976489433	75.59051054	86.91593875	27.76383002	6.975631357	0	0	0	3.77877862	69.01575396	90.83784416	33.5558093	7.197060975	0	0	0	NaN	NaN	NaN	NaN	NaN	NaN	NaN	NaN	NaN	NaN	NaN	NaN	NaN
Gen4	1	SSG	Day1_SSG04_Shirt09_Check01.mat	0.103176421	0.181305727	0.322473808	0.122185345	0.173562697	0.322473808	4.848394654	5.050938141	4.010017183	4.757766878	4.948320345	3.8508717	-4.285372047	-3.945301919	-8.619622423	238.1209568	241.5178036	6.545739701	47.79387457	82.14756237	73.55007118	28.08370895	0	0	0	1.724407165	47.40575778	77.3130119	81.55874169	32.74672616	0.769158921	0	0	NaN	NaN	NaN	NaN	NaN	NaN	NaN	NaN	NaN	NaN	NaN	NaN	NaN
Gen4	1	SSG	Day1_SSG04_Shirt10_Check01.mat	0.09937977	0.27247967	0.440740974	0.155088479	0.182392556	0.440740974	4.887766951	4.735228855	-3.22134581	3.980738652	3.557995603	-11.88149442	-4.709967937	-3.286205947	-43.32540359	175.3678006	178.573407	11.93524571	58.37804944	43.24716319	39.25191578	22.55542652	0	0	0	5.420886592	61.75297852	47.76875012	36.91699204	26.71379973	0	0	0	NaN	NaN	NaN	NaN	NaN	NaN	NaN	NaN	NaN	NaN	NaN	NaN	NaN
Gen4	2	SSG	Day1_SSG05_Shirt01_Check01.mat	0.142473839	0.25063044	0.308284774	0.104506514	0.116845036	0.308284774	5.604278368	5.647670798	0.768324343	4.520050199	4.742986358	4.700333132	-8.368954842	-8.340151005	-0.345363495	225.4896601	226.0026222	16.48054804	52.34829996	41.73965256	57.84585526	41.73147362	15.34383071	0	0	7.667117421	56.23947545	42.34237575	54.69351593	49.13373613	15.92640153	0	0	NaN	NaN	NaN	NaN	NaN	NaN	NaN	NaN	NaN	NaN	NaN	NaN	NaN
Gen4	2	SSG	Day1_SSG05_Shirt02_Check01.mat	0.101075896	0.215376772	0.332538489	0.125583649	0.101604198	0.332538489	4.368146945	4.317683622	-1.168759168	4.104295936	4.046761155	-1.421748877	-3.999462999	-3.823965379	-4.589414479	181.8711725	185.6152779	10.00190125	75.92226183	54.16575929	38.0356407	3.74560939	0	0	0	3.077928945	73.86051195	57.96142329	46.56998906	4.145424615	0	0	0	NaN	NaN	NaN	NaN	NaN	NaN	NaN	NaN	NaN	NaN	NaN	NaN	NaN
Gen4	2	SSG	Day1_SSG05_Shirt03_Check01.mat	0.074615255	0.12508046	0.191110621	0.073133122	0.050643572	0.191110621	4.460589506	4.560973787	2.200939646	4.1318821	3.947205984	-4.67865413	-4.347370002	-4.69335416	7.37178884	231.5844621	232.7876972	9.387924387	54.84074387	88.67128968	64.48454809	14.1999561	0	0	0	4.856123799	54.70584752	86.69476847	70.09249285	16.43846452	0	0	0	NaN	NaN	NaN	NaN	NaN	NaN	NaN	NaN	NaN	NaN	NaN	NaN	NaN
Gen4	2	SSG	Day1_SSG05_Shirt04_Check01.mat	0.098351033	0.206297126	0.225428624	0.091629132	0.049483345	0.225428624	5.429269234	5.443102697	0.254146658	5.234215806	5.585812376	6.294457223	-8.743914396	-8.863057517	1.344266599	222.1817872	223.6195115	8.094875128	64.36625871	71.50007012	44.46963765	28.47604971	5.274895873	0	0	3.401006583	57.8581145	77.26034314	49.35422706	30.30318133	5.442638856	0	0	NaN	NaN	NaN	NaN	NaN	NaN	NaN	NaN	NaN	NaN	NaN	NaN	NaN
Gen4	2	SSG	Day1_SSG05_Shirt05_Check01.mat	0.089052257	0.275572851	0.243098406	0.102907734	0.09058615	0.243098406	4.615526374	4.646214663	0.660500889	5.067525443	5.103767505	0.710104094	-5.276676165	-5.321046623	0.833867107	180.3592672	180.4708704	15.36828604	55.2803775	52.86878319	42.83425862	14.00756181	0	0	0	7.078674898	53.86134179	57.2881635	47.29419209	14.94849814	0	0	0	NaN	NaN	NaN	NaN	NaN	NaN	NaN	NaN	NaN	NaN	NaN	NaN	NaN
Gen4	2	SSG	Day1_SSG05_Shirt07_Check01.mat	0.059528582	0.207119513	0.265601421	0.106599771	0.147962462	0.265601421	5.491686535	5.583524244	1.644798251	5.431622802	5.323351868	-2.03388648	-4.742072023	-4.752315037	0.215537357	210.2694623	212.2499862	18.35461827	53.12817883	53.44743105	60.32728714	12.88180351	12.13014354	0	0	12.72271191	54.4850064	55.83204996	62.47262586	12.3637213	14.37387075	0	0	NaN	NaN	NaN	NaN	NaN	NaN	NaN	NaN	NaN	NaN	NaN	NaN	NaN
Gen4	2	SSG	Day1_SSG05_Shirt08_Check01.mat	0.181363244	0.17024096	0.24531174	0.100670958	0.086899457	0.24531174	5.239412855	5.647851737	7.231756435	4.709667207	4.813622911	2.159614622	-4.399142587	-4.31716456	-1.898885832	187.836206	189.2048515	8.142937536	62.62428941	51.68910161	50.10896122	11.61329855	3.657617707	0	0	4.921860915	60.29858519	54.66758885	51.02358154	14.10188103	4.19135398	0	0	NaN	NaN	NaN	NaN	NaN	NaN	NaN	NaN	NaN	NaN	NaN	NaN	NaN
Gen4	2	SSG	Day1_SSG05_Shirt09_Check01.mat	0.072586318	0.161204902	0.156634504	0.055496593	0.029212264	0.156634504	4.628067959	4.672276288	0.94618397	5.280958589	5.315715786	0.65385732	-4.510909595	-4.58685156	1.655644723	207.7865316	210.14604	10.46089194	79.81897327	56.64743949	47.27527511	13.58395177	0	0	0	5.621558846	78.61298614	58.25459122	53.69801963	13.95888418	0	0	0	NaN	NaN	NaN	NaN	NaN	NaN	NaN	NaN	NaN	NaN	NaN	NaN	NaN
Gen4	2	SSG	Day1_SSG05_Shirt10_Check01.mat	0.061435307	0.237235815	0.317743188	0.110133905	0.118276959	0.317743188	5.335019772	5.443399314	1.99102686	5.625631577	5.493550077	-2.404301377	-5.959173039	-5.821805335	-2.359537923	192.5998029	192.7304328	9.378629535	56.00991677	39.78549532	44.15642862	30.76684616	12.50248646	0	0	4.939187535	55.0464763	40.89320281	45.15935881	33.95038748	12.7418199	0	0	NaN	NaN	NaN	NaN	NaN	NaN	NaN	NaN	NaN	NaN	NaN	NaN	NaN
Gen4	2	SSG	Day1_SSG05_Shirt12_Check01.mat	0.077187723	0.145027606	0.227473864	0.084652022	0.058327033	0.227473864	5.58478299	5.610496276	0.458306785	7.487216552	7.511125984	0.318320205	-8.649228278	-8.588360862	-0.708719821	224.5286085	225.9752626	14.02131874	48.66169819	38.72723031	68.1233169	46.09960852	8.895435835	0	0	9.586046642	47.03870056	43.14601656	67.80545909	45.32237152	13.07666826	0	0	NaN	NaN	NaN	NaN	NaN	NaN	NaN	NaN	NaN	NaN	NaN	NaN	NaN
Gen4	1	SSG	Day1_SSG06_Shirt01_Check01.mat	0.147184328	0.249735516	0.293569417	0.100410174	0.113253179	0.293569417	5.610597857	5.647670798	0.656428854	4.505239896	4.742986358	5.012590051	-8.48806547	-8.517184285	0.341883117	223.1411583	223.6521473	16.14918294	51.89445866	41.7935774	57.67552258	40.27119039	15.35722629	0	0	7.704202086	56.01950598	42.24883564	54.26990707	47.48329495	15.92640153	0	0	NaN	NaN	NaN	NaN	NaN	NaN	NaN	NaN	NaN	NaN	NaN	NaN	NaN
Gen4	1	SSG	Day1_SSG06_Shirt02_Check01.mat	0.098018485	0.208532762	0.338341815	0.127655142	0.106966299	0.338341815	4.38387526	4.317683622	-1.533035874	4.325394136	4.308731934	-0.386707793	-3.785113737	-3.823965379	1.016004005	182.5508412	185.5895547	10.11682186	75.03919216	55.06467149	38.75080048	3.579355212	0	0	0	3.1439424	73.97068491	58.38896425	45.94053858	4.145424615	0	0	0	NaN	NaN	NaN	NaN	NaN	NaN	NaN	NaN	NaN	NaN	NaN	NaN	NaN
Gen4	1	SSG	Day1_SSG06_Shirt03_Check01.mat	0.076844532	0.126648747	0.197425369	0.073855277	0.050948088	0.197425369	4.45667126	4.560973787	2.286847748	4.145419459	3.947205984	-5.021614663	-4.331858399	-4.69335416	7.702290273	233.4810861	234.5534819	9.554454437	53.83057085	87.55781695	67.55594808	14.98229582	0	0	0	4.850098879	54.59052322	85.63691554	72.88180005	16.59414425	0	0	0	NaN	NaN	NaN	NaN	NaN	NaN	NaN	NaN	NaN	NaN	NaN	NaN	NaN
Gen4	1	SSG	Day1_SSG06_Shirt04_Check01.mat	0.099554529	0.198663216	0.220257976	0.090039715	0.049149082	0.220257976	5.428165533	5.443102697	0.274423699	5.225392888	5.585812376	6.452409488	-8.800895067	-8.922350379	1.361247958	223.4320224	225.2127181	7.462343327	66.5275084	71.82610444	44.34007302	28.00118232	5.274810863	0	0	3.401074973	59.82588572	76.80419307	49.43340762	30.30551785	5.442638856	0	0	NaN	NaN	NaN	NaN	NaN	NaN	NaN	NaN	NaN	NaN	NaN	NaN	NaN
Gen4	1	SSG	Day1_SSG06_Shirt05_Check01.mat	0.090935582	0.2811646	0.273213333	0.114480672	0.10019342	0.273213333	4.613959864	4.643785777	0.642275826	5.072429993	5.049593379	-0.452246597	-5.280285591	-5.246238614	-0.648978812	177.9291208	177.9991193	15.25744671	54.69581147	51.15294868	42.64907775	14.17383614	0	0	0	6.992779742	53.7034967	55.57386833	45.30955184	16.41942269	0	0	0	NaN	NaN	NaN	NaN	NaN	NaN	NaN	NaN	NaN	NaN	NaN	NaN	NaN
Gen4	1	SSG	Day1_SSG06_Shirt07_Check01.mat	0.06064954	0.206545142	0.29001323	0.113164944	0.159032063	0.29001323	5.498005194	5.583524244	1.531632107	5.157751653	5.078100072	-1.568531131	-4.707479872	-4.715017322	0.159860489	208.0778706	210.2946363	18.3411266	52.61773987	53.51664598	59.73388518	13.29105898	10.57741397	0	0	12.72267197	54.48201485	55.86161101	62.09297873	12.19899117	12.93636862	0	0	NaN	NaN	NaN	NaN	NaN	NaN	NaN	NaN	NaN	NaN	NaN	NaN	NaN
Gen4	1	SSG	Day1_SSG06_Shirt08_Check01.mat	0.189529493	0.175408921	0.281879925	0.109221781	0.073599195	0.281879925	5.613602468	5.71147555	1.713621654	4.555093713	4.632873626	1.678869748	-4.314141434	-4.289817548	-0.567014461	193.1021145	194.5689837	7.411675762	62.61383761	50.69499163	50.81607788	13.69383415	7.87169744	0	0	4.945900676	59.75384809	55.15171318	50.52207763	14.92884066	9.266603498	0	0	NaN	NaN	NaN	NaN	NaN	NaN	NaN	NaN	NaN	NaN	NaN	NaN	NaN
Gen4	1	SSG	Day1_SSG06_Shirt09_Check01.mat	0.070797192	0.169110964	0.163728169	0.056610671	0.027937323	0.163728169	4.629057135	4.672276288	0.925012786	5.402738468	5.454985239	0.957780242	-4.418957604	-4.58685156	3.660331157	207.8245354	209.753309	10.38845039	80.0169498	56.09079024	47.74397314	13.58437183	0	0	0	5.621603358	78.42225408	58.06406643	53.68650092	13.95888418	0	0	0	NaN	NaN	NaN	NaN	NaN	NaN	NaN	NaN	NaN	NaN	NaN	NaN	NaN
Gen4	1	SSG	Day1_SSG06_Shirt10_Check01.mat	0.059931724	0.235915063	0.290448872	0.099525057	0.111713377	0.290448872	5.337491518	5.443399423	1.945620682	5.609607184	5.493550077	-2.112606699	-5.938994937	-5.821805335	-2.012942637	190.5011686	191.0925406	9.339013773	55.18448299	39.7214543	44.29914907	30.01734421	11.93972424	0	0	4.94888902	54.63954727	40.89014817	45.45790974	33.38975588	11.76629056	0	0	NaN	NaN	NaN	NaN	NaN	NaN	NaN	NaN	NaN	NaN	NaN	NaN	NaN
Gen4	1	SSG	Day1_SSG06_Shirt12_Check01.mat	0.07645631	0.145174672	0.222002779	0.085026204	0.058667914	0.222002779	5.602643876	5.615538991	0.229632727	7.396489524	7.444616522	0.646467117	-8.846071114	-8.804693023	-0.469954945	224.077345	225.442481	14.76678732	48.00005705	38.4548144	67.85892267	45.71668044	9.280083135	0	0	9.588774824	46.83964177	43.03931106	67.93614017	44.97060528	13.06800793	0	0	NaN	NaN	NaN	NaN	NaN	NaN	NaN	NaN	NaN	NaN	NaN	NaN	NaN
Gen4	1	SSC	Day2_SSC01_Shirt20_Check01.mat	0.084847311	0.133146281	0.175802177	0.05990269	0.044616543	0.175802177	8.253110521	8.252024153	-0.013164867	8.608716319	9.069329944	5.078805473	-9.364073689	-9.764955254	4.105308774	191.0745069	191.9384112	4.507550535	64.64107212	14.87688339	18.12638511	29.54918603	24.24427525	21.46986844	13.659286	3.910680828	56.22131857	23.69247179	17.37928267	30.38747962	23.23762297	22.39664728	14.7129075	0.084847311	0.069223776	NaN	0.15045044	0.075980567	0.089868696	0.071617773	0.06408339	0.090764252	0.113531368	0.05990269	0.06376445	NaN
Gen4	2	SSC	Day2_SSC02_Shirt22_Check01.mat	0.076701987	0.114295316	0.128584741	0.044245495	0.022504527	0.128584741	7.92127005	7.94035711	0.240380378	14.7500778	14.60742131	-0.976602802	-8.000628615	-7.818217084	-2.333160225	214.0887217	214.7168084	5.814321008	66.10374796	22.46082229	23.09476337	39.24561756	24.81773288	14.68718899	17.86452763	3.330183429	58.2439689	31.96847885	22.80189509	40.73854308	25.00962523	15.12261756	17.50149626	0.076701987	0.062098809	0.096944263	0.117769424	0.085771126	0.055639113	0.054788518	0.071154964	0.097410351	0.092728028	0.044245495	0.039734115	0.044230396
Gen4	1	SSC	Day2_SSC03_Shirt24_Check01.mat	0.077214203	0.126549245	0.161388299	0.046718029	0.024526918	0.161388299	7.818580647	7.880121412	0.780962153	8.747552823	8.691228472	-0.648059719	-7.751606559	-7.551185954	-2.654160635	222.2216233	222.815059	11.63066164	70.52521409	16.84232785	27.69295444	33.23554084	39.30238198	11.29034751	11.70219492	8.028337819	67.38235466	22.24114259	26.80486347	34.90171638	37.83183367	13.93088711	11.69392326	0.077214203	0.064323313	0.137567142	0.122373879	0.067211468	0.056096909	0.05787888	0.081567887	0.093576293	0.101744461	0.046718029	0.045649896	0.0585731
Gen4	2	SSC	Day2_SSC04_Shirt23_Check01.mat	0.092142755	0.201868002	0.161397021	0.066824079	0.037447405	0.161397021	8.300798186	8.327702318	0.32306789	6.979003815	7.038297216	0.84243958	-7.657551745	-7.740613793	1.073067974	205.1656013	205.8934283	16.31410483	63.80783226	15.27195981	21.03130896	25.40550439	22.99634677	21.37474588	18.96379838	12.63988896	63.0653186	17.74667956	20.83340632	27.08317675	23.34984883	20.2589187	20.91619061	0.092142755	0.077182095	0.09250134	0.156105224	0.131965555	0.126067473	0.068207355	0.056771484	0.099452988	0.147393572	0.066824079	0.038026085	0.059299705
Gen4	1	SSC	Day2_SSC05_Shirt21_Check01.mat	0.092873556	0.110625259	0.178454486	0.052966664	0.030073176	0.178454486	8.365305109	8.405617198	0.479585116	16.19870047	16.0293042	-1.056791121	-8.362872132	-8.200918342	-1.974825046	213.7565431	213.6442859	1.748702262	64.72540762	14.93446892	20.70178353	37.38176014	37.12963609	14.93198545	22.20279914	0.807393601	65.30028354	13.62092685	21.25711849	37.15239389	36.81440461	16.00326675	22.68849812	0.092873556	0.078290426	0.143965081	0.150397264	0.133898884	0.090829125	0.079281128	0.101386178	0.076644686	0.087020679	0.052966664	0.046363098	0.052787748
Gen4	2	SSC	Day2_SSC06_Shirt15_Check01.mat	0.078359863	0.181760348	0.251675372	0.0852907	0.076051995	0.251675372	8.10306693	8.130515859	0.337603778	6.386531025	6.456468467	1.083215103	-7.782788774	-8.054709686	3.375924436	169.8394521	171.0533461	28.51794836	31.34386229	29.45782824	16.75275451	13.08091169	28.25798166	11.36592529	11.06224002	21.49848994	37.12133287	29.76911053	16.9149525	12.30980013	27.09213895	15.31184064	11.0356805	0.078359863	0.068683198	0.07080929	0.129983686	0.110936662	0.076014748	0.071179957	0.069866587	0.085247377	0.108281747	0.0852907	0.090321216	0.218411224
Gen4	2	SSC	Day2_SSC08_Shirt17_Check01.mat	0.066881267	0.115301959	0.121009326	0.052372873	0.025379919	0.121009326	7.998743085	7.996875149	-0.023358323	14.07196422	14.03732181	-0.246787861	-10.45289435	-10.33689981	-1.122140432	188.111323	188.7221719	6.614046012	65.03311169	11.87303862	17.40683137	30.53282792	23.86089492	14.0161578	18.77441468	5.844199411	66.14063517	10.36707912	17.64209293	30.95984985	24.83766678	14.13033773	18.80031088	0.066881267	0.055480075	0.085142854	0.09110298	0.057068534	0.053561758	0.066193499	0.064253064	0.089363623	0.073457843	0.052372873	0.037426908	0.070587535
Gen4	1	SSC	Day2_SSC09_Shirt18_Check01.mat	0.094015599	0.124731937	0.231089965	0.058512568	0.034813613	0.231089965	10.58382025	10.47917529	-0.998599169	16.32801237	16.2536118	-0.457747894	-7.888989679	-8.070763969	2.252256293	198.2609771	198.7681405	0.779885651	34.59957045	43.53391403	23.8913861	26.86827794	37.16522693	20.88652181	10.53619422	0.440836604	33.74891095	44.23224401	22.86168661	27.31074436	34.40310376	25.55640664	10.21420753	0.094015599	0.056708763	0.143439966	0.16550102	0.0887987	0.112098624	0.099134511	0.077035708	0.086473588	0.123539625	0.058512568	0.042672529	0.075857683
Gen4	2	SSC	Day2_SSC10_Shirt19_Check01.mat	0.07782814	0.170848394	0.18031761	0.050562199	0.025846685	0.18031761	7.771200998	7.773795545	0.033375558	10.68323953	10.57520409	-1.021591998	-8.355796967	-8.453945087	1.160974188	208.1776572	209.5713709	10.75771642	32.04575115	54.41868044	25.39776208	24.28902377	26.00814332	18.01603925	17.24454074	9.254002699	33.41155877	50.61367379	29.23999161	23.97388723	27.09225803	17.67139171	18.31460709	0.07782814	0.055540499	0.116717631	0.141559612	0.091512181	0.060284045	0.062446441	0.057243375	0.098411651	0.125106257	0.050562199	0.039181404	0.074071718
Gen4	1	SSC	Day2_SSC11_Shirt15_Check01.mat	0.09344267	0.116631115	0.232899886	0.062037087	0.034575592	0.232899886	7.910905586	7.988171113	0.967249278	7.420057568	7.680843966	3.395283107	-7.427904655	-7.704769729	3.593424388	194.9195599	196.1706073	5.146485345	64.49175763	14.99110275	22.47118175	32.01268603	29.38820496	15.52650292	10.89163855	3.989724908	65.15192787	15.21550185	18.13506118	36.20573445	29.93342964	15.57199255	11.9672349	0.09344267	0.073765471	NaN	0.110276994	0.124765314	0.077842985	0.081976833	0.068285912	0.100785121	0.154090561	0.062037087	0.044495001	NaN
Gen4	2	SSC	Day2_SSC12_Shirt23_Check01.mat	0.079085549	0.107874595	0.147098195	0.054693985	0.026713776	0.147098195	8.149435735	8.298819118	1.800055895	12.85276021	13.10548726	1.928406378	-8.13920364	-8.184295983	0.550961775	182.0976347	182.5754014	3.897048958	57.13931169	17.18310805	28.61545001	32.01828446	28.34018972	11.96996174	2.934280039	3.020942665	50.19027781	23.79724188	26.91413082	33.25857867	28.93497926	12.77493872	3.684311571	0.079085549	0.071968316	0.056916472	0.114037496	0.090417797	0.062119887	0.070191838	0.083589785	0.074395692	0.095091627	0.054693985	0.040981643	0.066737281
Gen4	1	SSC	Day2_SSC13_Shirt21_Check01.mat	0.094979396	0.109289899	0.27668719	0.061702903	0.037109616	0.27668719	8.467411137	8.479705569	0.144986552	13.19009597	13.08972646	-0.766780853	-7.020411452	-7.369258329	4.733812562	198.9032117	199.4390396	3.248662767	31.63211606	49.23114563	29.5439559	41.21894512	25.19721195	11.70926079	7.121913495	2.102244255	32.04065835	49.41082643	27.05415138	38.00916963	30.56302066	12.59783231	7.66113662	0.094979396	0.066830173	0.144345533	0.171346297	0.091190698	0.085119486	0.093718343	0.082495506	0.092433206	0.125253577	0.061702903	0.053109603	0.139203883
Gen4	2	SSC	Day2_SSC14_Shirt24_Check01.mat	0.080259711	0.119055047	0.12259351	0.044157311	0.024370957	0.12259351	7.81317501	7.870533009	0.728768931	14.45652323	14.25662276	-1.402158658	-24.05523958	-24.01540329	-0.165878081	208.7875539	208.8459457	2.88001434	60.7724846	24.40172644	21.68065806	36.24532748	17.44478989	27.07566374	18.28688934	2.659098909	58.3884515	24.12650421	22.68044664	36.0257081	18.19658693	28.00690436	18.762245	0.080259711	0.064789626	0.096946476	0.113239682	0.090593768	0.054704069	0.054639854	0.09465722	0.085135522	0.106560233	0.044157311	0.039894233	0.042154571
Gen4	1	SSC	Day2_SSC15_Shirt17_Check01.mat	0.077901104	0.085612014	0.128144048	0.047143374	0.024796692	0.128144048	8.200535663	8.22922106	0.348579733	14.91289081	15.07128474	1.050965023	-7.847606873	-8.067999449	2.731688047	210.8894961	211.3313877	1.535058873	65.5697616	19.81259963	18.72822359	40.84471184	30.57987222	21.0396834	12.779585	0.955148742	64.07180941	20.78485352	18.34271521	41.42117749	30.33782881	21.45910086	13.95875371	0.077901104	0.072209807	0.052215919	0.097152046	0.05453957	0.072835607	0.061237575	0.081820285	0.074853116	0.113866383	0.047143374	0.04279646	0.0411437
Gen4	2	SSC	Day2_SSC16_Shirt18_Check01.mat	0.07913338	0.095720709	0.11844485	0.04737081	0.024312207	0.11844485	9.556854832	9.756828307	2.0495746	19.91146744	19.82435333	-0.439429791	-31.61365051	-31.63970526	0.082348289	207.0058523	207.8309357	1.335910521	29.80232491	46.96718207	30.929852	30.15650636	22.74278994	22.14028913	22.93099733	1.152705851	28.68090716	47.53553265	27.46007466	32.64724688	23.89915094	23.15739685	23.29792075	0.07913338	0.064104365	0.097150957	0.079201868	0.058131414	0.068255452	0.065365571	0.071527847	0.102837861	0.106548303	0.04737081	0.045623075	0.050301951
Gen4	2	SSC	Day2_SSC17_Shirt22_Check01.mat	0.084392532	0.127935605	0.142911065	0.061193045	0.027621231	0.142911065	7.842158047	7.843076849	0.011714814	14.13688751	14.09613063	-0.28913523	-7.279534471	-7.209245023	-0.974990426	205.3307866	205.5740628	6.053737204	61.27087982	20.74596746	29.51934855	26.22251016	31.9944973	18.97958435	10.54426177	4.059400186	61.77274422	21.44245002	30.39585993	25.55374722	29.82912686	22.03623984	10.48449449	0.084392532	0.0764898	0.077421438	0.114283927	0.102363792	0.093753349	0.071568989	0.058192249	0.087015468	0.100210721	0.061193045	0.057347749	0.04243283
Gen4	2	SSC	Day2_SSC18_Shirt20_Check01.mat	0.09609461	0.129661932	0.207160766	0.069345176	0.040819632	0.207160766	7.694704623	7.684223265	-0.136401003	12.08478633	12.02926295	-0.461569322	-22.40542987	-22.44252819	0.165303675	202.1628894	202.4345242	3.652512111	63.36924406	18.09094155	21.29943221	34.43542929	25.78976687	16.72669319	18.79887014	2.341609365	61.95948456	19.34101613	21.47857675	34.08799468	25.65160163	18.86061193	18.71362913	0.09609461	0.077128622	0.104771514	0.13305851	0.114235953	0.087795842	0.091123981	0.059332875	0.091700408	0.142420496	0.069345176	0.04211785	0.070859035
Gen4	2	SSC	Day2_SSC19_Shirt16_Check01.mat	0.078496579	0.123660669	0.148049431	0.048622654	0.024463777	0.148049431	8.010486757	8.055999361	0.564952926	15.54627057	15.38908334	-1.021420367	-6.901769245	-6.950203204	0.696871112	212.0925243	212.4548266	4.942377482	53.37044841	24.86099289	18.86044386	31.13191684	39.84393228	21.08740558	17.995007	3.110964474	47.49816498	31.31763468	18.58392083	30.21661066	40.74758288	22.72359386	18.25635428	0.078496579	0.068176767	0.082775864	0.142191666	0.078631956	0.071544404	0.059585232	0.061312961	0.088975028	0.081223308	0.048622654	0.040654542	0.048581024
Gen4	2	SSC	Day2_SSC20_Shirt15_Check01.mat	0.087927402	0.111078359	0.195427434	0.063653911	0.035624437	0.195427434	7.914587985	7.896626589	-0.227456568	7.646851404	7.540657356	-1.408286345	-11.55305879	-11.63575395	0.710698745	181.5096961	182.2523931	2.810278241	57.49323882	19.70998717	23.3495195	31.4380748	22.69756856	11.52131514	12.48971387	2.421412817	51.84685535	24.74157636	19.27624912	35.229682	24.23152095	11.45955602	13.04554047	0.087927402	0.062625324	0.042205938	0.111562326	0.1120566	0.084160061	0.077441879	0.071513913	0.084763577	0.140181247	0.063653911	0.039188828	0.023071191
Gen4	2	SSC	Day2_SSC21_Shirt17_Check01.mat	0.068250833	0.092921208	0.123353737	0.045596665	0.023370348	0.123353737	8.016206363	8.031923382	0.195681893	7.978467174	7.492479782	-6.486335705	-11.94352527	-11.88775228	-0.469163454	186.62485	187.1863391	2.710642518	62.79197587	18.6283672	23.94564646	40.3577275	16.80505053	9.655322414	11.7301175	2.310775136	62.02612837	18.59950924	23.32077607	41.05486103	18.14921257	9.915270831	11.80980586	0.068250833	0.056335626	NaN	0.109955631	0.055131689	0.057646382	0.058144437	0.083538238	0.056719112	0.097238021	0.045596665	0.032463268	NaN
Gen5	2	SSC	Day1_SSC01_Shirt07_Check01.mat	0.081530222	0.086459174	0.310328124	0.069369496	0.041929025	0.310328124	7.962574266	7.871081342	-1.16239333	7.099058206	7.256666159	2.171905802	-11.78528832	-11.67288702	-0.962926308	219.7484344	219.9054511	13.93240372	35.64722475	39.23342672	19.55591769	33.63311639	50.97482499	15.83814206	10.93337813	13.10480387	35.77622531	39.63813764	19.5610485	34.75319991	52.58756127	13.32421539	11.16025917	0.081530222	0.080780676	0.021477952	0.068017151	0.050207362	0.076487812	0.108198617	0.093047807	0.082701615	0.077748961	0.069369496	0.057372793	0.152776172
Gen5	1	SSC	Day1_SSC02_Shirt10_Check01.mat	0.088188014	0.093496366	0.360645345	0.088027437	0.062306951	0.360645345	7.98066496	7.888563268	-1.167534434	10.15957628	10.06435289	-0.946145191	-9.815795224	-10.14091204	3.205991874	215.0970121	215.2849006	5.380920316	64.56844614	15.91067034	14.57775274	26.57248849	35.03734082	33.72044124	19.32895204	4.675315716	67.5364592	13.40071242	14.954281	26.29215073	32.53405118	36.63488937	19.25704101	0.088188014	0.089107083	0.071335068	0.074169873	0.062680064	0.078167706	0.11215097	0.117056515	0.072904327	0.094891921	0.088027437	0.081849935	0.166493312
Gen5	2	SSC	Day1_SSC03_Shirt08_Check01.mat	0.083196313	0.087634878	0.340394996	0.082517183	0.048039039	0.340394996	7.931296425	7.888563268	-0.541710271	10.43560674	10.08200143	-3.50729279	-9.92404553	-10.14069623	2.13644799	218.7089529	218.4690582	5.392186889	63.32399891	16.68558563	16.30829735	26.64522614	35.00023629	34.28928425	21.06413742	4.675315716	66.30360265	14.35402795	15.92503812	27.36254033	32.92892192	37.66287604	19.25673542	0.083196313	0.083236309	0.08259306	0.061970502	0.055382348	0.079918872	0.107290799	0.12430099	0.072714052	0.077669209	0.082517183	0.067252046	0.093071733
Gen5	2	SSC	Day1_SSC04_Shirt02_Check01.mat	0.108897346	0.077862897	0.512708435	0.080961409	0.060670035	0.512708435	8.282338019	8.222305268	-0.730120679	9.316004455	9.162596677	-1.674282779	-10.29400278	-10.27710406	-0.164430823	222.57517	222.2310944	6.977845339	51.33068029	20.45034245	16.04167096	29.91704699	42.5518334	31.19659055	24.10916006	6.939160547	50.53079742	21.47642207	15.26232257	30.37464835	42.31267458	31.65123071	23.68383813	0.108897346	0.087182335	0.111170851	0.158440502	0.092927642	0.133149455	0.15200787	0.125454754	0.065313625	0.137860437	0.080961409	0.066926759	0.094060703
Gen5	1	SSC	Day1_SSC05_Shirt09_Check01.mat	0.085160843	0.096812816	0.464565497	0.092552434	0.08991917	0.464565497	8.041665767	8.039296778	-0.029467618	7.368502357	7.818699071	5.757949111	-9.651685426	-9.916609227	2.671515997	207.8212785	208.3072645	8.96637817	34.74248279	43.58366383	16.01187598	25.29242717	36.26565836	26.94882839	16.00996377	9.141703552	35.15112493	42.5749531	15.7133492	24.67941886	33.89204493	30.62885348	16.52581646	0.085160843	0.070632032	0.126433783	0.075814991	0.081352748	0.085284785	0.133355465	0.112291003	0.054519566	0.108958189	0.092552434	0.078070536	0.355559317
Gen5	2	SSC	Day1_SSC06_Shirt12_Check01.mat	0.078175439	0.076125654	0.315883945	0.07050484	0.039358025	0.315883945	8.107121182	8.056777068	-0.624866655	8.324432401	8.645643134	3.715290215	-9.768184562	-10.24769843	4.679234791	212.0835713	212.0249977	6.980452173	63.7423496	15.04111111	15.72860846	29.34794076	35.06401779	24.31753971	21.86155166	6.90243411	64.9125467	13.54400317	14.46950879	30.39883912	35.18970115	26.2166628	20.39130186	0.078175439	0.079092864	0.059327875	0.050737035	0.060817036	0.081991248	0.104304658	0.115629322	0.062988838	0.072723824	0.07050484	0.058102487	0.052840061
Gen5	1	SSC	Day1_SSC07_Shirt05_Check01.mat	0.076317999	0.083381098	0.315083549	0.067516611	0.040096478	0.315083549	8.03788818	8.009612068	-0.353027232	8.345830059	8.478332297	1.56283374	-10.07258315	-10.69116489	5.785915292	228.6143567	228.8759696	20.38748391	49.36762997	15.76417089	20.15813672	27.99718773	34.8788725	38.02831361	22.03256139	17.73313736	52.08153876	15.23042991	19.88105054	27.71423713	32.71873789	41.5100488	22.00678922	0.076317999	0.071562591	0.075634314	0.024682154	0.066565317	0.08461951	0.116146694	0.102742554	0.068294388	0.072615174	0.067516611	0.065326274	0.074375158
Gen5	2	SSC	Day1_SSC08_Shirt04_Check01.mat	0.087566791	0.078725119	0.267817835	0.067177511	0.038913951	0.267817835	7.410199027	7.337358867	-0.992729963	7.545680843	8.113414214	6.997465635	-9.521194279	-10.32490014	7.784151428	215.1028676	215.4274399	16.53384399	52.87775717	18.57384282	22.61052827	31.2499605	44.59144289	18.28082333	10.38466869	15.64277832	53.07591215	19.58085257	21.51951817	32.79113824	46.27586053	18.22694346	8.314436462	0.087566791	0.089284089	0.08387296	0.073531896	0.072859941	0.089465654	0.093971454	0.099292177	0.085906443	0.082505189	0.067177511	0.057130078	0.162053176
Gen5	2	SSC	Day1_SSC10_Shirt03_Check01.mat	0.086102681	0.072176995	0.37453346	0.070126092	0.045782798	0.37453346	8.029151792	7.993310264	-0.448394049	9.212740567	8.6622757	-6.354737316	-9.70252914	-9.853800617	1.535158696	238.3395822	238.2305912	6.681259594	70.71948237	13.49603455	16.33272523	28.82736147	56.14204086	25.62462191	20.5160562	5.84644924	71.29452684	12.94522358	16.83233106	28.37464055	52.31644103	31.53920607	19.08177282	0.086102681	0.08036346	0.075093282	0.047358349	0.055985815	0.08121965	0.133013381	0.136091962	0.062266401	0.103106675	0.070126092	0.055913302	0.063162906
Gen5	2	SSC	Day1_SSC12_Shirt09_Check01.mat	0.099866317	0.087148297	0.320493463	0.079558932	0.053755449	0.320493463	7.908348089	7.9003645	-0.101053433	9.359039176	9.288762426	-0.756578187	-10.12324923	-10.27416068	1.468844493	211.5925062	211.4401808	8.985533086	54.11720449	20.13107357	16.12735409	28.33362116	43.01544032	18.71445369	22.16782584	8.006499529	54.77051325	19.72618352	16.49522679	26.76300656	46.13998561	17.77122752	21.76753803	0.099866317	0.086026682	0.136158847	0.107023461	0.109772711	0.131812874	0.106865029	0.136625492	0.070120851	0.111533429	0.079558932	0.056974028	0.090432841
Gen5	1	SSC	Day1_SSC13_Shirt02_Check01.mat	0.078975589	0.080847516	0.328783189	0.073007836	0.062357013	0.328783189	7.522332889	7.489948808	-0.432367187	8.798474541	8.963022206	1.835850247	-9.639665561	-10.1705951	5.220240633	231.4656051	232.140121	9.079031439	41.0695001	42.04116706	20.37601729	33.56241512	47.39930578	26.54302417	11.39514416	9.069586607	39.86833105	43.1869495	19.23084167	34.26771721	48.68624363	27.34800829	10.482443	0.078975589	0.081624712	0.044965695	0.052426198	0.049029381	0.072357487	0.100016065	0.077817834	0.073871699	0.090080254	0.073007836	0.065097986	0.06201001
Gen5	1	SSC	Day1_SSC14_Shirt07_Check01.mat	0.097965539	0.079155709	0.394087612	0.075635889	0.056198154	0.394087612	7.778948099	7.705654598	-0.951165154	6.532982776	6.810209323	4.070749274	-9.221928487	-9.769730625	5.607136563	213.8703298	213.913886	12.1349461	63.7812303	21.56619409	20.35966101	25.91307605	29.63985723	23.66178579	16.81357919	11.43487906	64.52222351	21.80190466	22.51789477	22.94873908	31.00946566	23.17003773	16.50874156	0.097965539	0.083500775	0.105192887	0.134225231	0.100816439	0.092997114	0.15522664	0.09116093	0.058088407	0.126009111	0.075635889	0.058102684	0.123061293
Gen5	2	SSC	Day1_SSC15_Shirt04_Check01.mat	0.082391141	0.079218038	0.383799191	0.074565768	0.045185839	0.383799191	7.375352626	7.299787426	-1.035169863	7.886035128	7.939432427	0.672558146	-9.591504614	-10.14342757	5.441187876	205.7258031	206.3014347	8.754800148	46.82947102	19.92818031	23.65116996	37.76957237	41.7930247	15.77698887	11.22259571	8.07234785	47.94743901	20.16194051	23.01359143	40.49619439	38.79786596	18.08224602	9.729809506	0.082391141	0.080232811	0.021500089	0.095688376	0.059976022	0.08035378	0.101374396	0.107372818	0.076538884	0.085169517	0.074565768	0.066844914	0.074987334
Gen5	1	SSC	Day1_SSC16_Shirt12_Check01.mat	0.094961162	0.081827948	0.473726211	0.081556924	0.049301021	0.473726211	8.059059741	7.994622654	-0.806005363	8.353917828	8.90075712	6.14373906	-9.738747032	-10.51951495	7.422090465	208.5551986	209.0270231	2.708606327	64.65822809	15.686993	18.30885893	29.568009	35.41367767	27.25651029	14.9543153	3.100921803	64.59061855	15.84392862	17.48963356	29.26585599	35.90144482	28.52235056	14.31226921	0.094961162	0.081571379	0.109769653	0.12161053	0.106869339	0.110877739	0.141699731	0.113705073	0.05446424	0.109359228	0.081556924	0.072813618	0.067297479
Gen5	1	SSC	Day1_SSC17_Shirt05_Check01.mat	0.086538948	0.074734357	0.258576818	0.066545976	0.044396435	0.258576818	8.008294911	7.950596919	-0.725706408	8.467626838	8.121676583	-4.259591623	-10.08590938	-10.55580632	4.451549407	231.2177546	231.2801003	16.06728989	67.17301509	17.29969105	18.52986329	27.68136999	45.24704666	23.33854999	15.88092867	15.51352755	66.99529913	17.16336543	18.71220484	27.20635819	44.41325057	25.38346576	15.89262883	0.086538948	0.08758958	0.063555647	0.069176925	0.086315224	0.084608067	0.090814892	0.095907583	0.083889497	0.084319458	0.066545976	0.054757206	0.229019635
Gen5	1	SSC	Day1_SSC18_Shirt02_Check01.mat	0.097530336	0.086485426	0.454227513	0.083031618	0.056165457	0.454227513	8.231948869	8.140871492	-1.118766918	11.00488933	11.11902135	1.026457395	-10.60360588	-10.48409611	-1.139914845	220.2487121	220.8054985	3.373003913	51.3398468	25.55305358	17.12554725	25.38806487	43.96850693	29.84885162	23.65183707	3.465193338	52.92791693	24.39280053	15.97712218	25.87001776	44.51552952	31.26544104	22.39147717	0.097530336	0.079187491	0.113014871	0.13177345	0.089906727	0.12910007	0.138848342	0.124512727	0.051124436	0.110248302	0.083031618	0.076445623	0.073520527
Gen5	1	SSC	Day1_SSC19_Shirt01_Check01.mat	0.094547104	0.082110241	0.329661985	0.078618977	0.052595937	0.329661985	7.756530468	7.693128287	-0.824140444	7.985180339	7.881100377	-1.320627285	-8.834043072	-9.301616845	5.026801047	219.7927279	220.0424092	7.914428863	63.97186773	14.83813604	20.69298891	29.78167944	43.05383973	20.96973523	18.57005196	7.064900183	65.29972197	14.60572143	21.07949608	29.20490595	43.04305879	23.83009444	15.9145103	0.094547104	0.087306198	0.101229186	0.091007238	0.085173456	0.092398234	0.107000142	0.132575065	0.071572308	0.125268355	0.078618977	0.068515566	0.102405825
Gen5	1	SSC	Day1_SSC20_Shirt10_Check01.mat	0.097425195	0.088060034	0.358286275	0.086437208	0.052373381	0.358286275	7.850086529	7.758024312	-1.186670901	9.127377929	9.125087198	-0.025103668	-10.54802921	-10.58081021	0.309815559	211.9840164	211.8206236	4.718296131	64.82945491	18.44797291	16.9316516	31.85800483	39.48416334	23.71628022	11.99819242	4.640218756	66.56367827	16.94054756	16.9811309	31.13119043	40.98993952	22.31722594	12.2566922	0.097425195	0.085311719	0.19181753	0.119710046	0.084014241	0.120443033	0.117154326	0.134814483	0.072446327	0.10617104	0.086437208	0.081226537	0.147217742
Gen5	1	SSG	Day1_SSG01_Shirt01_Check01.mat	0.084441531	0.116015177	0.563543592	0.119546277	0.104293608	0.563543592	4.854443743	4.627861342	-4.896049899	6.514459827	6.445631002	-1.067836882	-5.651847918	-5.673601757	0.383422012	195.7076176	198.7698963	10.25768742	64.24180558	53.88952764	55.5627177	11.75587926	0	0	0	8.374987149	66.1161322	55.56309956	57.00860939	11.70706799	0	0	0	NaN	NaN	NaN	NaN	NaN	NaN	NaN	NaN	NaN	NaN	NaN	NaN	NaN
Gen5	1	SSG	Day1_SSG01_Shirt04_Check01.mat	0.082038936	0.101784631	0.3892313	0.088335254	0.04880739	0.3892313	5.355966045	5.388372441	0.601413435	6.708228979	5.530073721	-21.3045127	-6.555009883	-5.282475026	-24.08974677	253.9052585	254.6616141	11.34395235	58.01014787	69.82103644	74.42585205	30.19627221	10.10799762	0	0	10.22268226	58.91339271	68.87418826	75.68593191	33.94594895	7.019469988	0	0	NaN	NaN	NaN	NaN	NaN	NaN	NaN	NaN	NaN	NaN	NaN	NaN	NaN
Gen5	1	SSG	Day1_SSG01_Shirt05_Check01.mat	0.091693731	0.112648144	0.615676473	0.114330433	0.111325808	0.615676473	5.607754271	5.687935734	1.409675971	7.246065934	7.165500043	-1.124358259	-8.494915385	-8.108150809	-4.770071319	239.8675846	241.7317162	9.33956953	49.93663103	77.35418608	84.93822237	12.37000525	5.928970309	0	0	8.998402285	50.61190544	75.25221443	90.66256315	9.404182206	6.802448654	0	0	NaN	NaN	NaN	NaN	NaN	NaN	NaN	NaN	NaN	NaN	NaN	NaN	NaN
Gen5	1	SSG	Day1_SSG01_Shirt07_Check01.mat	0.085965159	0.113432368	0.453990945	0.107749915	0.091619707	0.453990945	5.287497457	5.194070676	-1.798719861	7.444445452	7.560383836	1.533498648	-6.152299353	-6.073739636	-1.293432408	279.4000914	280.1440501	4.793672371	46.23872451	88.45359572	102.820678	27.97387013	9.119550629	0	0	4.657738517	45.10650258	86.92741789	104.144888	31.1256624	8.181840754	0	0	NaN	NaN	NaN	NaN	NaN	NaN	NaN	NaN	NaN	NaN	NaN	NaN	NaN
Gen5	1	SSG	Day1_SSG01_Shirt08_Check01.mat	0.08298898	0.10360226	0.599805332	0.127830189	0.15302493	0.599805332	6.149896323	6.217182737	1.082265344	8.697111582	4.803641902	-81.05245479	-9.925571944	-6.407193514	-54.91294158	247.2373627	248.6810937	12.29424904	62.76928196	66.21543379	54.725039	32.72791405	16.77583764	1.729607245	0	12.09149955	62.03693988	69.77220562	53.53884121	32.40101531	16.1593909	2.681201228	0	NaN	NaN	NaN	NaN	NaN	NaN	NaN	NaN	NaN	NaN	NaN	NaN	NaN
Gen5	1	SSG	Day1_SSG01_Shirt09_Check01.mat	0.077336323	0.106147279	0.486450932	0.110458463	0.120574335	0.486450932	6.794058779	6.914390162	1.740303623	5.503285555	5.174027498	-6.363670409	-7.463197496	-7.929196381	5.877000173	228.7314144	230.5104832	5.127957518	39.48316456	84.17636558	59.31381872	17.73570568	12.60777385	10.28662851	0	5.304589486	39.05909535	84.86324012	60.91056006	19.03328201	9.270905771	12.06881043	0	NaN	NaN	NaN	NaN	NaN	NaN	NaN	NaN	NaN	NaN	NaN	NaN	NaN
Gen5	2	SSG	Day1_SSG02_Shirt02_Check01.mat	0.078026984	0.133328113	0.739914047	0.134340048	0.151987032	0.739914047	5.406951631	5.444083438	0.682057994	7.30524297	6.553645121	-11.46839408	-6.18805054	-6.16361544	-0.396441024	239.149667	241.2820305	6.580875442	35.40437928	70.33180294	81.11122647	37.43741394	8.283968962	0	0	7.173521962	35.19357932	69.95553828	82.23442708	39.25415726	7.470806599	0	0	NaN	NaN	NaN	NaN	NaN	NaN	NaN	NaN	NaN	NaN	NaN	NaN	NaN
Gen5	2	SSG	Day1_SSG02_Shirt03_Check01.mat	0.096642359	0.168957263	0.896949871	0.168986634	0.198546849	0.896949871	7.115551363	7.004649923	-1.58325456	9.295768609	9.155587478	-1.531099255	-13.87613551	-6.905486474	-100.9436346	202.0455994	204.2359753	9.348846135	42.25428599	35.98649002	59.09224217	38.48919533	12.85680809	2.605821799	1.411909902	8.56389364	43.3459223	35.5131715	58.90454303	39.45962416	13.11199534	4.777451002	0.559374334	NaN	NaN	NaN	NaN	NaN	NaN	NaN	NaN	NaN	NaN	NaN	NaN	NaN
Gen5	2	SSG	Day1_SSG02_Shirt04_Check01.mat	0.086437991	0.106363228	0.493957053	0.096406084	0.091308118	0.493957053	4.637597492	4.554032222	-1.83497318	8.122991176	8.143895647	0.256688826	-7.17298562	-5.30428352	-35.23005685	204.3325924	205.9331249	15.49074292	48.41824452	70.13152233	53.69737734	16.5947053	0	0	0	13.84835856	49.7786727	71.34141196	53.3051523	17.65952942	0	0	0	NaN	NaN	NaN	NaN	NaN	NaN	NaN	NaN	NaN	NaN	NaN	NaN	NaN
Gen5	2	SSG	Day1_SSG02_Shirt05_Check01.mat	0.079565507	0.085299438	0.339741159	0.072230813	0.063087769	0.339741159	5.629032075	5.617183637	-0.210931993	6.913385223	6.69954565	-3.191851863	-5.82269339	-5.625188987	-3.511071419	224.6099729	225.7058191	12.74305272	44.05116281	54.13381233	81.54077225	21.4423205	10.6988523	0	0	11.6205788	44.71481069	53.96879455	82.42097308	23.13698367	9.843678355	0	0	NaN	NaN	NaN	NaN	NaN	NaN	NaN	NaN	NaN	NaN	NaN	NaN	NaN
Gen5	2	SSG	Day1_SSG02_Shirt07_Check01.mat	0.081864644	0.109678203	0.609411953	0.120832635	0.129290502	0.609411953	5.893699692	5.80520621	-1.524381365	6.065379795	5.674655092	-6.885435261	-4.490714029	-4.146720909	-8.295545519	234.348389	235.9872795	7.920175602	45.60890057	88.48749001	71.22817441	9.548182404	11.55546601	0	0	8.641620367	45.00821823	93.68142451	66.83842477	9.648264048	12.16932759	0	0	NaN	NaN	NaN	NaN	NaN	NaN	NaN	NaN	NaN	NaN	NaN	NaN	NaN
Gen5	2	SSG	Day1_SSG02_Shirt08_Check01.mat	0.084787447	0.110485397	0.636368373	0.123011465	0.134119147	0.636368373	5.048059251	5.005668609	-0.846852735	5.903042301	5.418672514	-8.938901303	-7.911454929	-5.938963841	-33.21271422	208.0212456	209.4771311	6.705609235	83.18182831	53.71102036	50.34168981	13.27737127	0.803726617	0	0	5.217472231	82.04060231	54.30236435	52.1413709	15.37946685	0.395854476	0	0	NaN	NaN	NaN	NaN	NaN	NaN	NaN	NaN	NaN	NaN	NaN	NaN	NaN
Gen5	2	SSG	Day1_SSG02_Shirt09_Check01.mat	0.08919063	0.108934089	0.422380638	0.096476913	0.07225682	0.422380638	6.064312529	6.052518352	-0.194863966	5.279390221	5.886838799	10.31875679	-6.101933379	-6.365453035	4.139841345	230.3941949	232.6815184	11.7432495	53.87265465	71.84326327	56.4232263	25.88395695	9.17587443	1.451969749	0	10.5622172	54.47513725	71.87792813	58.46796417	26.75272065	9.334453723	1.211097251	0	NaN	NaN	NaN	NaN	NaN	NaN	NaN	NaN	NaN	NaN	NaN	NaN	NaN
Gen5	2	SSG	Day1_SSG02_Shirt10_Check01.mat	0.086685426	0.123462787	0.427019478	0.092116328	0.060157915	0.427019478	4.788901325	4.868459289	1.634150741	6.875213656	7.335608725	6.276167208	-6.623715842	-7.679908376	13.75267103	229.159783	230.9257926	7.630159277	64.80680823	72.14262178	58.90741676	25.67277698	0	0	0	7.015175194	65.48395417	69.13917246	63.00001624	26.28747455	0	0	0	NaN	NaN	NaN	NaN	NaN	NaN	NaN	NaN	NaN	NaN	NaN	NaN	NaN
Gen5	2	SSG	Day1_SSG02_Shirt12_Check01.mat	0.094688966	0.126599231	0.585682565	0.111354624	0.105535589	0.585682565	5.494210977	5.6091042	2.048334614	6.839895859	6.398077495	-6.905486283	-6.992006155	-6.234512542	-12.15000545	205.8918025	207.4530614	8.315457553	54.11581016	54.46498755	64.705319	16.08314584	8.207082397	0	0	7.698832806	54.88608591	53.81626305	65.44598134	17.71736365	7.888534665	0	0	NaN	NaN	NaN	NaN	NaN	NaN	NaN	NaN	NaN	NaN	NaN	NaN	NaN
Gen5	2	SSG	Day1_SSG03_Shirt01_Check01.mat	0.101685009	0.144605464	0.537701184	0.107274897	0.109337078	0.537701184	4.644966049	4.692417222	1.011230896	6.429104236	6.677942739	3.726274888	-5.532867389	-5.769415719	4.100039606	182.0530197	182.8564882	23.71842376	44.51856694	60.63470399	39.83246309	13.34886191	0	0	0	21.95032561	45.51196284	60.13735514	41.06262733	14.19421724	0	0	0	NaN	NaN	NaN	NaN	NaN	NaN	NaN	NaN	NaN	NaN	NaN	NaN	NaN
Gen5	2	SSG	Day1_SSG03_Shirt02_Check01.mat	0.085926687	0.138579146	0.536202358	0.12299842	0.078453797	0.536202358	4.176450675	4.102258958	-1.808557625	4.372984168	5.413097044	19.21474653	-4.079146428	-4.683922458	12.91174301	224.5731934	225.2987067	10.94710663	59.7950765	88.81419958	61.09850425	3.918306475	0	0	0	9.565473803	59.17087177	86.35795756	68.08985944	2.114544175	0	0	0	NaN	NaN	NaN	NaN	NaN	NaN	NaN	NaN	NaN	NaN	NaN	NaN	NaN
Gen5	2	SSG	Day1_SSG03_Shirt03_Check01.mat	0.097667512	0.108677027	0.462147425	0.105428546	0.077079553	0.462147425	4.606468785	4.734756077	2.709480473	5.057994425	4.652811529	-8.708345354	-7.213305053	-4.850026151	-48.72713731	207.6037638	208.981817	4.795391587	52.35715605	84.34326138	49.73625235	16.37170238	0	0	0	4.860298269	53.07247453	84.63804352	48.22537572	18.185625	0	0	0	NaN	NaN	NaN	NaN	NaN	NaN	NaN	NaN	NaN	NaN	NaN	NaN	NaN
Gen5	2	SSG	Day1_SSG03_Shirt04_Check01.mat	0.086164022	0.108274527	0.461558994	0.103765856	0.058193173	0.461558994	4.189449668	4.416934109	5.150279251	6.147899091	5.823185565	-5.576218072	-5.953901345	-6.465421409	7.911627583	222.5596726	222.7792534	11.14744441	67.73884067	83.65271045	50.86905619	9.151620935	0	0	0	10.43048758	67.33980836	84.49091625	48.44008427	12.07795698	0	0	0	NaN	NaN	NaN	NaN	NaN	NaN	NaN	NaN	NaN	NaN	NaN	NaN	NaN
Gen5	2	SSG	Day1_SSG03_Shirt05_Check01.mat	0.084715232	0.097063651	0.600858844	0.112221365	0.095730239	0.600858844	5.012936822	4.977651297	-0.708879003	5.608198205	4.714297743	-18.96147658	-5.301035371	-4.047821874	-30.96019378	210.1557658	210.3980397	13.04226889	54.6173195	68.66336058	52.98375998	20.04522794	0.803828896	0	0	11.94884868	53.93115242	67.88245003	55.7036605	20.93192802	0	0	0	NaN	NaN	NaN	NaN	NaN	NaN	NaN	NaN	NaN	NaN	NaN	NaN	NaN
Gen5	2	SSG	Day1_SSG03_Shirt07_Check01.mat	0.080321099	0.096506478	0.373144743	0.083016514	0.061915441	0.373144743	5.131530624	5.105866043	-0.502648933	5.769501744	5.556130218	-3.840290217	-7.206634964	-7.314954664	1.480797979	237.7399223	239.2816455	11.94556799	53.48954418	61.58460554	93.53345488	14.14445719	3.04229249	0	0	11.32228993	52.7719889	63.11669173	94.00021442	16.06640843	2.004052065	0	0	NaN	NaN	NaN	NaN	NaN	NaN	NaN	NaN	NaN	NaN	NaN	NaN	NaN
Gen5	2	SSG	Day1_SSG03_Shirt08_Check01.mat	0.084870508	0.11028738	0.452666822	0.103191588	0.066383518	0.452666822	5.095762628	5.162218144	1.287344197	5.113826611	5.396120165	5.231417125	-7.041249158	-7.402127452	4.875332073	207.2266568	207.3413887	8.508334328	75.97426477	83.39129524	32.20297072	5.948657834	1.201133932	0	0	8.345425189	73.41071774	84.2645305	34.84218344	4.862565861	1.615966005	0	0	NaN	NaN	NaN	NaN	NaN	NaN	NaN	NaN	NaN	NaN	NaN	NaN	NaN
Gen5	2	SSG	Day1_SSG03_Shirt09_Check01.mat	0.094139867	0.15267315	0.748860271	0.144472004	0.14097446	0.748860271	4.969470228	4.924882626	-0.905353603	6.972461615	7.552783953	7.683555382	-6.235797114	-6.281162747	0.72224897	239.3546395	242.3492139	6.473154872	47.28139044	82.38515895	74.35558318	28.85935209	0	0	0	5.938175698	48.97884212	84.02220975	71.72234753	31.68763881	0	0	0	NaN	NaN	NaN	NaN	NaN	NaN	NaN	NaN	NaN	NaN	NaN	NaN	NaN
Gen5	2	SSG	Day1_SSG03_Shirt10_Check01.mat	0.083117472	0.128845693	0.635240424	0.124751852	0.115482585	0.635240424	5.005098834	5.094224011	1.749533917	6.108211548	6.61102856	7.605730448	-5.416958934	-6.022782739	10.05886866	192.4128078	194.115421	15.03922352	61.21911959	46.04435066	43.54019993	26.16727317	0.402640975	0	0	14.19214761	62.56650741	49.14932026	40.60408765	25.98127072	1.622087307	0	0	NaN	NaN	NaN	NaN	NaN	NaN	NaN	NaN	NaN	NaN	NaN	NaN	NaN
Gen5	2	SSG	Day1_SSG03_Shirt12_Check01.mat	0.098728346	0.146689125	0.694991584	0.143076371	0.138863801	0.694991584	4.885880556	4.773906124	-2.345551613	6.589236752	7.377295969	10.68222313	-5.689433987	-6.198856586	8.218009117	186.9883078	190.1113391	12.82633228	57.97310673	62.86293778	31.92507704	21.40085399	0	0	0	13.09430941	58.33821139	62.82911251	33.63606811	22.21363767	0	0	0	NaN	NaN	NaN	NaN	NaN	NaN	NaN	NaN	NaN	NaN	NaN	NaN	NaN
Gen5	1	SSG	Day1_SSG04_Shirt01_Check01.mat	0.106867298	0.153773328	0.595028207	0.120941558	0.130587716	0.595028207	4.682422521	4.692417222	0.212996853	6.463272835	6.677942739	3.214611339	-5.385926721	-5.769415719	6.646929536	169.5404253	170.7110204	22.75007984	36.81077117	58.61914789	38.2776888	13.08273763	0	0	0	20.90002433	38.77781445	58.13919645	39.18274894	13.71123627	0	0	0	NaN	NaN	NaN	NaN	NaN	NaN	NaN	NaN	NaN	NaN	NaN	NaN	NaN
Gen5	1	SSG	Day1_SSG04_Shirt02_Check01.mat	0.092928	0.140030832	0.577654218	0.127919048	0.078749827	0.577654218	4.174967879	4.102258958	-1.772411783	4.606595882	5.413088738	14.89894024	-3.965202348	-4.683922458	15.34440667	217.9502788	218.9536842	10.49662505	56.78145948	82.44448961	63.6690708	4.558633813	0	0	0	9.478566011	57.54534446	81.73391975	68.08130985	2.114544175	0	0	0	NaN	NaN	NaN	NaN	NaN	NaN	NaN	NaN	NaN	NaN	NaN	NaN	NaN
Gen5	1	SSG	Day1_SSG04_Shirt03_Check01.mat	0.103793326	0.131807791	0.560967978	0.122458681	0.088526023	0.560967978	4.593463487	4.734756077	2.984157736	4.986937843	4.652811529	-7.181170191	-7.46273825	-4.850026151	-53.87006209	193.7006127	194.7424132	4.131619119	51.97636362	76.45712329	46.82850741	14.30699921	0	0	0	4.476410728	52.83327187	78.6739542	42.94187138	15.81690498	0	0	0	NaN	NaN	NaN	NaN	NaN	NaN	NaN	NaN	NaN	NaN	NaN	NaN	NaN
Gen5	1	SSG	Day1_SSG04_Shirt04_Check01.mat	0.087824973	0.132327588	0.484422399	0.111684361	0.059743312	0.484422399	4.32293323	4.408872741	1.949240001	5.850783488	5.823185565	-0.473931711	-5.887009748	-6.465421409	8.946232961	218.6094042	218.0294051	9.439342649	66.71814468	82.77028193	49.797886	9.883748917	0	0	0	10.13484836	65.51987879	82.87700121	48.42238833	11.07528836	0	0	0	NaN	NaN	NaN	NaN	NaN	NaN	NaN	NaN	NaN	NaN	NaN	NaN	NaN
Gen5	1	SSG	Day1_SSG04_Shirt05_Check01.mat	0.085774962	0.099725366	0.587425874	0.113498236	0.097548546	0.587425874	4.965721267	4.988994502	0.466491508	5.463905312	4.714297743	-15.90072605	-5.022403194	-4.047821874	-24.07668494	211.2988456	211.8229293	13.08072756	54.64267637	67.9371335	53.13697877	22.50132939	0	0	0	11.94912435	53.9234471	67.88245133	55.86654675	22.20135974	0	0	0	NaN	NaN	NaN	NaN	NaN	NaN	NaN	NaN	NaN	NaN	NaN	NaN	NaN
Gen5	1	SSG	Day1_SSG04_Shirt07_Check01.mat	0.08745991	0.108097392	0.455900314	0.097347418	0.073828144	0.455900314	5.22742946	5.105866043	-2.380857951	5.744688215	5.556130218	-3.3936929	-7.286480329	-7.314954664	0.389261954	229.9437897	231.4099739	11.36060862	53.0375472	59.7867061	91.23829987	11.45847534	3.062152542	0	0	11.23014861	51.931437	62.0878927	89.97714045	14.57958942	1.603765738	0	0	NaN	NaN	NaN	NaN	NaN	NaN	NaN	NaN	NaN	NaN	NaN	NaN	NaN
Gen5	1	SSG	Day1_SSG04_Shirt08_Check01.mat	0.094860645	0.104839378	0.427103807	0.091876865	0.054606282	0.427103807	5.039055051	5.162218144	2.385856023	5.140485267	5.396120165	4.737383353	-7.040327671	-7.402127452	4.887781032	205.6894076	206.5442895	7.108140017	74.69892871	82.89132502	33.53836214	6.460460788	0.992190915	0	0	8.042194549	73.68788968	84.1357367	34.19993668	4.862565861	1.615966005	0	0	NaN	NaN	NaN	NaN	NaN	NaN	NaN	NaN	NaN	NaN	NaN	NaN	NaN
Gen5	1	SSG	Day1_SSG04_Shirt09_Check01.mat	0.105699942	0.151492286	0.728271535	0.151429407	0.138922136	0.728271535	5.106474375	4.958238654	-2.989685073	8.258477967	7.552783953	-9.343495297	-7.944222213	-6.281162747	-26.47693641	239.7241623	242.7150464	6.051027035	46.29177236	81.28927119	73.77816429	31.08352752	1.230399934	0	0	5.925040218	48.55793571	81.4660593	71.2919482	35.47406299	0	0	0	NaN	NaN	NaN	NaN	NaN	NaN	NaN	NaN	NaN	NaN	NaN	NaN	NaN
Gen5	1	SSG	Day1_SSG04_Shirt10_Check01.mat	0.09355995	0.143811169	0.706102479	0.136518684	0.124096169	0.706102479	5.000388385	5.094224011	1.842000392	6.612443829	6.61102856	-0.021407697	-5.933035832	-6.022782739	1.49012361	188.2532319	190.3071924	14.27130016	59.1727796	45.88883134	41.40434671	27.3143185	0.20165563	0	0	13.92391857	61.25521555	47.86768553	39.65701471	25.98127072	1.622087307	0	0	NaN	NaN	NaN	NaN	NaN	NaN	NaN	NaN	NaN	NaN	NaN	NaN	NaN
Gen5	1	SSG	Day1_SSG04_Shirt12_Check01.mat	0.10916643	0.145061655	0.752506112	0.152449872	0.141258717	0.752506112	5.010588356	4.773906124	-4.95783172	6.913581942	7.377295968	6.285690971	-5.371475154	-6.198856586	13.34732335	181.8034178	185.5153131	12.90968766	54.75185326	59.87486223	31.06509148	22.80330797	0.398615162	0	0	13.13860037	56.91174123	59.61526578	33.63606811	22.21363767	0	0	0	NaN	NaN	NaN	NaN	NaN	NaN	NaN	NaN	NaN	NaN	NaN	NaN	NaN
Gen5	2	SSG	Day1_SSG05_Shirt01_Check01.mat	0.084211181	0.087440046	0.406609943	0.08202094	0.049782138	0.406609943	5.804824653	5.73665628	-1.188294537	6.002907429	5.470622748	-9.72987364	-9.744694007	-9.62158987	-1.279457329	226.7565284	226.6427029	17.1698823	49.59288875	45.67093571	56.85949283	39.89220444	17.57112433	0	0	15.37499288	50.49999013	48.20088303	54.51403189	41.98164905	16.07115588	0	0	NaN	NaN	NaN	NaN	NaN	NaN	NaN	NaN	NaN	NaN	NaN	NaN	NaN
Gen5	2	SSG	Day1_SSG05_Shirt02_Check01.mat	0.081727652	0.114013147	0.476052593	0.107675714	0.101097414	0.476052593	4.407781891	4.435636391	0.62797078	5.043923567	4.993750003	-1.004727197	-5.479035482	-6.238482172	12.17358115	183.8969607	184.9537224	10.43259221	76.7249085	49.31370165	43.84959415	3.576164242	0	0	0	8.730024577	72.9970971	56.06101098	43.95998265	3.205607107	0	0	0	NaN	NaN	NaN	NaN	NaN	NaN	NaN	NaN	NaN	NaN	NaN	NaN	NaN
Gen5	2	SSG	Day1_SSG05_Shirt03_Check01.mat	0.084637272	0.100302603	0.477873374	0.099942252	0.071187436	0.477873374	4.794931982	4.974359178	3.60704141	6.171983967	5.495371534	-12.31240561	-4.777795463	-6.14434728	22.24079718	232.0177445	231.802451	10.27830365	53.25469098	84.99543549	68.75727038	14.73204402	0	0	0	9.715069298	52.49074397	83.26819145	71.86411435	14.46433196	0	0	0	NaN	NaN	NaN	NaN	NaN	NaN	NaN	NaN	NaN	NaN	NaN	NaN	NaN
Gen5	2	SSG	Day1_SSG05_Shirt04_Check01.mat	0.084984106	0.097923627	0.422717246	0.090370851	0.048619126	0.422717246	5.40583843	5.518102397	2.034466902	6.515254868	6.909312765	5.703286428	-7.705058655	-7.838231857	1.699020951	224.2943627	224.9333392	9.020610905	60.94378955	75.7141895	42.66829837	30.67491426	5.272560078	0	0	9.25355036	58.14801626	77.13808167	46.39770524	28.27076155	5.72522415	0	0	NaN	NaN	NaN	NaN	NaN	NaN	NaN	NaN	NaN	NaN	NaN	NaN	NaN
Gen5	2	SSG	Day1_SSG05_Shirt05_Check01.mat	0.077632751	0.104700428	0.377388986	0.085129662	0.047095843	0.377388986	4.595223907	4.586010925	-0.200893154	6.388148221	6.908320876	7.52965394	-6.995548013	-7.244086642	3.430917407	196.4949234	197.8151617	16.63279844	58.25665065	58.7446658	46.34876165	16.51204686	0	0	0	14.70218595	61.18175954	58.16908564	47.44708791	16.31504264	0	0	0	NaN	NaN	NaN	NaN	NaN	NaN	NaN	NaN	NaN	NaN	NaN	NaN	NaN
Gen5	2	SSG	Day1_SSG05_Shirt07_Check01.mat	0.068488925	0.135592691	0.523488793	0.10675577	0.105999511	0.523488793	5.759500483	5.664714339	-1.673273132	4.904961034	5.033597896	2.555564908	-7.778156673	-5.745038381	-35.38911591	211.6936861	213.3081151	18.47163809	53.25808699	50.35561196	63.92870415	13.03260166	12.64704329	0	0	16.50010621	54.81218972	51.12248098	64.99083684	12.31879541	13.56370591	0	0	NaN	NaN	NaN	NaN	NaN	NaN	NaN	NaN	NaN	NaN	NaN	NaN	NaN
Gen5	2	SSG	Day1_SSG05_Shirt08_Check01.mat	0.081020519	0.117138903	0.604547958	0.12069388	0.103292379	0.604547958	5.276725198	5.545262156	4.842637739	7.899703911	8.283272937	4.630645746	-8.642477642	-8.766032539	1.4094734	212.8960052	214.3330109	10.20081916	66.78947516	60.95570492	54.58573712	16.63767946	3.726589389	0	0	9.559831852	66.69381768	60.67913643	56.9397191	16.68283632	3.777669477	0	0	NaN	NaN	NaN	NaN	NaN	NaN	NaN	NaN	NaN	NaN	NaN	NaN	NaN
Gen5	2	SSG	Day1_SSG05_Shirt09_Check01.mat	0.074299343	0.100239813	0.366755521	0.086392055	0.052451602	0.366755521	4.490108067	4.634235768	3.110064066	5.778380622	5.559062138	-3.945242532	-4.768208703	-5.320537406	10.38106983	209.95182	211.3703136	9.679818027	78.15477799	57.9456678	49.70977056	14.46178559	0	0	0	9.138843047	75.42814641	60.31699003	52.3346181	14.15171603	0	0	0	NaN	NaN	NaN	NaN	NaN	NaN	NaN	NaN	NaN	NaN	NaN	NaN	NaN
Gen5	2	SSG	Day1_SSG05_Shirt10_Check01.mat	0.091304262	0.138381611	0.538847136	0.114688363	0.080471969	0.538847136	5.433061293	5.574690477	2.540574849	5.795476658	6.265361682	7.499727034	-6.513126711	-7.30119018	10.79363022	204.5760495	204.7468129	12.73828575	64.0466551	40.01508832	44.70412533	28.42219472	14.64970027	0	0	10.65111597	65.29780434	39.98695735	46.14044627	27.99570352	14.67478541	0	0	NaN	NaN	NaN	NaN	NaN	NaN	NaN	NaN	NaN	NaN	NaN	NaN	NaN
Gen5	2	SSG	Day1_SSG05_Shirt12_Check01.mat	0.082858629	0.12703874	0.528379069	0.113302954	0.084097041	0.528379069	5.723416515	5.785768689	1.077681752	6.483096002	6.31637679	-2.6394754	-9.564704402	-6.973492021	-37.15803178	227.8303714	227.859617	15.10212265	46.3684393	41.1795533	71.69268047	41.95574724	11.53182843	0	0	16.33572733	45.09352449	39.54675784	70.94216863	45.33032164	10.6111171	0	0	NaN	NaN	NaN	NaN	NaN	NaN	NaN	NaN	NaN	NaN	NaN	NaN	NaN
Gen5	1	SSG	Day1_SSG06_Shirt01_Check01.mat	0.090134103	0.083745877	0.423523863	0.079919724	0.054773684	0.423523863	5.803993713	5.73665628	-1.173809792	6.002028125	5.470622748	-9.71380044	-5.521139853	-6.476648729	14.75313725	223.9562501	223.8032799	17.58764381	49.04080142	44.81780612	56.08431934	38.18906578	18.2366136	0	0	15.48353413	49.88714561	47.92894484	54.36055351	40.07194593	16.07115588	0	0	NaN	NaN	NaN	NaN	NaN	NaN	NaN	NaN	NaN	NaN	NaN	NaN	NaN
Gen5	1	SSG	Day1_SSG06_Shirt02_Check01.mat	0.089960024	0.114845371	0.498116031	0.112497376	0.105381656	0.498116031	4.392155311	4.435636391	0.98026701	4.954151481	5.043124773	1.764249277	-6.005526592	-6.238482172	3.734170805	184.7598004	185.5500015	10.4903664	75.97947867	50.25582004	44.28226804	3.751867287	0	0	0	8.504755671	73.0033018	57.24797622	43.5883607	3.205607107	0	0	0	NaN	NaN	NaN	NaN	NaN	NaN	NaN	NaN	NaN	NaN	NaN	NaN	NaN
Gen5	1	SSG	Day1_SSG06_Shirt03_Check01.mat	0.0880276	0.098363636	0.456144322	0.098513384	0.07080199	0.456144322	4.77269784	4.974359178	4.054016424	6.322253606	5.495371534	-15.04688204	-5.211271879	-6.14434728	15.18591574	233.6697646	233.3655008	10.70626789	52.4423227	86.05490359	70.5572024	13.90906799	0	0	0	9.746109144	52.13974777	84.0657221	72.94958981	14.46433196	0	0	0	NaN	NaN	NaN	NaN	NaN	NaN	NaN	NaN	NaN	NaN	NaN	NaN	NaN
Gen5	1	SSG	Day1_SSG06_Shirt04_Check01.mat	0.088888664	0.089982291	0.408601293	0.088253518	0.050191883	0.408601293	5.405513926	5.518102397	2.040347609	6.42965625	6.909312765	6.942174014	-7.68329865	-7.838231857	1.976634652	225.5522142	226.0910869	9.030294153	62.96292399	75.19517363	43.06169728	30.02952032	5.272604774	0	0	9.25355036	59.68615	76.75769558	46.39770524	28.27076155	5.72522415	0	0	NaN	NaN	NaN	NaN	NaN	NaN	NaN	NaN	NaN	NaN	NaN	NaN	NaN
Gen5	1	SSG	Day1_SSG06_Shirt05_Check01.mat	0.078733208	0.103403784	0.379631799	0.08480006	0.046784305	0.379631799	4.593708928	4.586010925	-0.16785837	6.396388723	6.908320876	7.41037023	-6.960697465	-7.244086642	3.912007016	196.283209	197.8151617	16.96205539	57.72507227	58.63529478	46.28924279	16.67154377	0	0	0	14.70218595	61.18175954	58.16908564	47.44708791	16.31504264	0	0	0	NaN	NaN	NaN	NaN	NaN	NaN	NaN	NaN	NaN	NaN	NaN	NaN	NaN
Gen5	1	SSG	Day1_SSG06_Shirt07_Check01.mat	0.070380551	0.132379033	0.520285357	0.109065967	0.112778596	0.520285357	5.849355356	5.664714339	-3.259493873	4.905925512	5.033597896	2.536404102	-8.332465519	-5.745038381	-45.03759533	209.692779	211.138561	17.62189473	53.68584169	50.23326673	63.29321817	13.26092636	11.59763128	0	0	16.32675919	54.51777699	51.20156657	64.60509242	11.53925949	12.94810631	0	0	NaN	NaN	NaN	NaN	NaN	NaN	NaN	NaN	NaN	NaN	NaN	NaN	NaN
Gen5	1	SSG	Day1_SSG06_Shirt08_Check01.mat	0.093659894	0.119353263	0.557018487	0.113766008	0.081062796	0.557018487	5.790926353	5.845344242	0.930961243	8.085675098	8.283272937	2.385504387	-8.310450369	-8.766032539	5.197130714	218.9637307	220.3475266	10.44977596	66.10739684	60.38585273	55.90491975	18.14726382	7.968521578	0	0	9.641305039	66.63324236	60.63807348	57.31563098	18.08203466	8.037240051	0	0	NaN	NaN	NaN	NaN	NaN	NaN	NaN	NaN	NaN	NaN	NaN	NaN	NaN
Gen5	1	SSG	Day1_SSG06_Shirt09_Check01.mat	0.075678314	0.098751612	0.389352249	0.088904599	0.053153124	0.389352249	4.491821547	4.634235768	3.07308968	5.957612366	5.559062138	-7.169378893	-4.540912797	-5.320537406	14.65311771	209.3467703	211.1484848	9.456487066	78.17631124	57.18845543	50.06358451	14.46193205	0	0	0	9.150201954	75.59017199	59.92177681	52.33461797	14.15171603	0	0	0	NaN	NaN	NaN	NaN	NaN	NaN	NaN	NaN	NaN	NaN	NaN	NaN	NaN
Gen5	1	SSG	Day1_SSG06_Shirt10_Check01.mat	0.094239191	0.135721333	0.55419336	0.115524947	0.079815561	0.55419336	5.43990508	5.574690477	2.417809531	6.029425008	6.265361682	3.76573111	-6.69154784	-7.30119018	8.349903582	205.7340284	205.8864277	12.54226234	64.05302677	40.1160845	45.5973318	28.54696168	14.8783613	0	0	10.64125372	65.29806868	39.96720849	46.01122143	29.28962921	14.67904618	0	0	NaN	NaN	NaN	NaN	NaN	NaN	NaN	NaN	NaN	NaN	NaN	NaN	NaN
Gen5	1	SSG	Day1_SSG06_Shirt12_Check01.mat	0.08503374	0.117990527	0.523512975	0.114289786	0.085151918	0.523512975	5.770611349	5.785126881	0.250911215	5.061778764	5.960941802	15.08424453	-9.419311696	-8.305011236	-13.41720594	226.2554352	226.4665089	16.02385983	45.91612708	39.59775717	72.84979199	40.30815263	11.55974645	0	0	16.24510036	44.70968716	39.48524732	70.82026143	44.79521166	10.41100097	0	0	NaN	NaN	NaN	NaN	NaN	NaN	NaN	NaN	NaN	NaN	NaN	NaN	NaN
Gen5	1	SSC	Day2_SSC03_Shirt24_Check01.mat	0.07243187	0.077593769	0.296202941	0.070264703	0.046313085	0.296202941	7.744876772	7.729039745	-0.204902906	8.593270639	8.214878996	-4.606174273	-9.980639309	-10.08576717	1.042338809	223.5934555	224.8650402	10.95208299	74.52534958	17.02745437	21.73620279	33.35433524	40.95476058	12.52818843	12.51508154	10.64881154	75.79277037	17.48863958	20.19249327	35.19258955	37.96675604	14.50937639	13.0736035	0.07243187	0.062623191	0.030520404	0.061905068	0.057932028	0.050233272	0.116060101	0.047443835	0.083996132	0.104959884	0.070264703	0.054019302	0.251075713
Gen5	2	SSC	Day2_SSC04_Shirt23_Check01.mat	0.089516653	0.112293631	0.386004351	0.095837584	0.070035162	0.386004351	8.364465784	8.266632446	-1.183472695	7.636508951	7.500618917	-1.811717623	-8.404600922	-8.5804351	2.049245477	210.2496671	210.8030179	16.71635067	67.37394672	13.23617147	18.32614855	25.90157541	26.55947745	17.4786083	24.65738858	15.83544563	69.33534257	12.25064949	16.86568779	26.92172086	26.45079471	16.67746937	26.46590753	0.089516653	0.073519442	0.210558255	0.182798609	0.126882349	0.106399701	0.111771102	0.071389949	0.091332975	0.100517274	0.095837584	0.066162228	0.208706591
Gen5	1	SSC	Day2_SSC05_Shirt21_Check01.mat	0.100671368	0.09554301	0.470743538	0.095400377	0.068659254	0.470743538	8.115596915	8.022029259	-1.166383872	18.09150172	17.86323758	-1.277843052	-10.16459405	-10.62145245	4.301279856	215.4907095	216.2906534	2.127640408	67.5267397	15.31495004	17.6212228	29.98336315	43.94460058	13.91696255	25.05523024	1.663629206	68.39813411	15.66020739	16.70011067	30.66152725	40.84942606	16.83272375	25.52489494	0.100671368	0.083653381	0.15986877	0.153278738	0.114715343	0.091854527	0.113106596	0.085374656	0.071817004	0.124696912	0.095400377	0.060262237	0.197304357
Gen5	2	SSC	Day2_SSC06_Shirt15_Check01.mat	0.076547699	0.117610711	0.524100509	0.101999912	0.096300434	0.524100509	7.999975404	7.944711935	-0.695600667	8.40406144	8.335374002	-0.824047459	-10.19026244	-10.60667826	3.925977655	173.0931637	175.2802698	29.36970227	33.98476098	28.80042007	12.72434934	14.6636672	26.60095198	15.35110693	11.59820493	27.62015482	36.93972842	28.54714423	12.89844544	13.86224275	25.89943427	17.64834805	11.86477181	0.076547699	0.068362395	0.178461753	0.112248136	0.094307576	0.092651722	0.101164532	0.054085016	0.096292603	0.084186894	0.101999912	0.082705605	0.103296366
Gen5	1	SSC	Day2_SSC09_Shirt18_Check01.mat	0.100385078	0.106439057	0.448099996	0.097985177	0.064068614	0.448099996	8.151959552	8.081486715	-0.872028131	20.5194809	19.36896444	-5.939999823	-9.350335643	-9.780991082	4.402983659	201.3857843	201.7088566	1.583124076	33.86524953	46.60776183	18.75469549	22.0614573	39.38295792	26.25102386	12.87951431	1.051596469	33.62258102	47.63737636	19.15750024	22.54295151	39.84965053	24.47040572	13.37679469	0.100385078	0.075388659	0.180062718	0.10829891	0.132371116	0.104169335	0.105419644	0.054522115	0.097705143	0.132187424	0.097985177	0.077332119	0.187238012
Gen5	2	SSC	Day2_SSC10_Shirt19_Check01.mat	0.0741762	0.098283942	0.336549496	0.083790248	0.052349641	0.336549496	7.703438108	7.547290072	-2.068928507	12.80224174	13.04104775	1.831187326	-7.686839017	-7.900266913	2.701527656	209.418687	210.6777906	9.90808386	34.51748222	52.44263782	20.61682561	26.74782445	29.21696303	19.13828484	16.83058517	10.07955414	36.25041231	51.33532728	19.06699679	27.13311931	30.3222785	18.59694724	17.89315507	0.0741762	0.059235758	0.09965126	0.110364709	0.09428946	0.074223611	0.083773592	0.047648824	0.086506562	0.099196569	0.083790248	0.053019241	0.120343575
Gen5	1	SSC	Day2_SSC11_Shirt15_Check01.mat	0.078226172	0.100683454	0.414753221	0.090283444	0.049754533	0.414753221	7.982604936	7.849754324	-1.69241745	7.890014603	8.588821014	8.136232088	-8.913748507	-8.836878974	-0.869871963	194.7090788	196.1545462	5.155117992	68.44888236	12.49345423	16.79905965	31.28019723	37.22319732	11.54952894	11.75964112	4.94128013	68.66342234	13.1331458	15.98673321	31.65342502	38.18564548	10.47625074	13.11464344	0.078226172	0.070376967	0.027784759	0.077809613	0.070765706	0.066725654	0.115414878	0.057598584	0.073484548	0.103874491	0.090283444	0.067756802	0.039780903
Gen5	2	SSC	Day2_SSC12_Shirt23_Check01.mat	0.09315213	0.093314229	0.452639833	0.095373504	0.060011109	0.452639833	7.495095952	7.608843687	1.494941134	14.10660851	14.45529052	2.412141143	-8.487960884	-8.496195136	0.096916934	182.7396848	183.6798933	3.99373749	59.93963681	17.47189336	21.72782418	34.75696303	24.34031667	17.29623422	3.213079058	3.83828654	59.6197508	18.51934314	20.90374658	33.12926323	26.02945399	17.27121449	4.368834508	0.09315213	0.082512877	0.133183065	0.107158003	0.132186058	0.078247527	0.10134884	0.078726201	0.07320771	0.112321984	0.095373504	0.060610692	0.189758548
Gen5	1	SSC	Day2_SSC13_Shirt21_Check01.mat	0.092042808	0.094333544	0.474198386	0.088276464	0.052979596	0.474198386	7.378687745	7.263739241	-1.582497661	8.527325925	8.319470569	-2.498420469	-8.691747078	-8.430239466	-3.102018777	200.5467431	201.5434758	4.799031219	34.14710584	48.08336075	21.83407434	44.62783998	29.15820634	11.52918806	6.367936547	3.497688132	37.67519278	46.47205707	20.63548656	38.89483495	36.00404849	11.48578848	6.87837932	0.092042808	0.069490989	0.166111779	0.096816411	0.070359263	0.075872898	0.150204058	0.059398791	0.055969853	0.127592939	0.088276464	0.071529922	0.187264854
Gen5	2	SSC	Day2_SSC14_Shirt24_Check01.mat	0.077068709	0.073476051	0.357654372	0.070877097	0.040719805	0.357654372	7.853146746	7.769714979	-1.073807302	18.85900708	18.5105056	-1.882722634	-9.720690726	-10.18988355	4.604496393	208.8617625	209.0630494	2.348778921	62.3137526	23.08754999	19.49358979	29.70507233	29.06361874	25.55442458	17.2949756	2.815300715	62.46511153	22.41166673	19.52864316	29.8222338	27.26133772	26.41794652	18.34080919	0.077068709	0.064533492	0.065625125	0.081832808	0.057454309	0.053417665	0.12930791	0.068431814	0.062782372	0.108894016	0.070877097	0.063424675	0.079878831
Gen5	1	SSC	Day2_SSC15_Shirt17_Check01.mat	0.092882293	0.086044152	0.398107226	0.084369895	0.049852193	0.398107226	8.390606446	8.36521696	-0.303512588	16.89896588	17.10873856	1.226114224	-9.835749202	-10.36723538	5.126595035	213.7385903	214.2718454	1.773099131	67.61416777	20.85082913	16.18109632	36.81047278	37.78877586	14.05181156	18.66833779	1.009902828	69.07731936	20.1491409	16.24712675	36.42047714	37.50178559	13.46004617	20.40604666	0.092882293	0.078463755	0.103685276	0.089006663	0.069561427	0.081945345	0.137050729	0.071320956	0.077757717	0.129375525	0.084369895	0.073001493	0.142002678
Gen5	2	SSC	Day2_SSC16_Shirt18_Check01.mat	0.09831842	0.092496279	0.483596288	0.095399294	0.062204802	0.483596288	8.067470901	7.886225004	-2.298259262	23.76987458	24.38084191	2.50593203	-9.31143216	-9.353613863	0.450966914	205.0630098	206.4487588	2.713410527	29.35201089	48.3772784	22.86871736	25.8997183	30.12580499	21.85104103	23.87502835	2.559955208	31.1740252	48.0898422	21.89794441	24.30246531	32.89876645	20.97396618	24.55179389	0.09831842	0.053605211	0.11428636	0.128691022	0.088751025	0.099613873	0.168983555	0.051556842	0.073854264	0.133669059	0.095399294	0.081306791	0.129950045
Gen5	2	SSC	Day2_SSC17_Shirt22_Check01.mat	0.102897935	0.100531806	0.439226809	0.091087155	0.064871413	0.439226809	7.929394508	7.856830613	-0.923577177	15.83375154	15.4327297	-2.598515314	-8.817127089	-9.490471873	7.09495579	208.8323274	209.2828333	6.360943736	62.00366194	22.771239	24.71281116	26.70424453	34.85454207	14.88837479	16.53651017	5.783310175	63.71258488	22.16309066	24.67027501	25.73802212	35.63910784	14.84377354	16.73266904	0.102897935	0.081053429	0.107719403	0.125701132	0.099908796	0.111644825	0.170217759	0.050037263	0.081031446	0.138780023	0.091087155	0.088381497	0.082420246
Gen5	2	SSC	Day2_SSC18_Shirt20_Check01.mat	0.089943461	0.081934734	0.352424957	0.077723137	0.049700685	0.352424957	7.807909946	7.656999754	-1.970878894	19.2587644	19.14643623	-0.586679286	-13.94953626	-14.07366255	0.881975773	202.2226082	202.5346276	2.897150161	65.92853639	15.03046679	16.35715719	34.0704862	32.38892532	19.16177322	16.38811292	1.756721849	67.07460731	15.15011643	16.19843026	34.01483582	31.62035868	20.16241569	16.55714156	0.089943461	0.073990548	0.111570716	0.099562619	0.061839952	0.082258773	0.158484224	0.060135414	0.048975474	0.137193279	0.077723137	0.070933191	0.119824347
Gen5	2	SSC	Day2_SSC19_Shirt16_Check01.mat	0.077775123	0.091623871	0.343915648	0.081310722	0.049903126	0.343915648	7.987197898	7.87416271	-1.435520102	17.91519877	17.59759892	-1.804790823	-9.615660402	-9.482690591	-1.402237152	212.6735817	212.9711553	4.944334135	56.28648124	24.25208142	14.66148045	26.79695397	46.35192248	18.83688127	20.5434467	4.411033593	58.24987827	23.33003053	13.67321325	28.65321551	44.4914604	19.36971956	20.7926042	0.077775123	0.075759857	0.073568541	0.084750564	0.061285132	0.061822787	0.099391612	0.062349466	0.0814242	0.086559003	0.081310722	0.066545401	0.113030329
Gen5	2	SSC	Day2_SSC20_Shirt15_Check01.mat	0.078681966	0.096852887	0.380777569	0.090467894	0.056404881	0.380777569	7.939733912	7.840365331	-1.267397333	9.206768132	8.792735505	-4.708803379	-11.35259436	-10.90503078	-4.104193589	184.3342588	185.5472725	2.748406116	61.10262056	18.65252367	16.88059624	32.35729975	29.06091346	11.00970454	12.52219449	2.356849608	59.41989456	21.12713134	16.11976253	31.17827459	31.51111271	10.48564277	13.34860434	0.078681966	0.058094637	0.026997126	0.072706013	0.096596345	0.069232946	0.106153175	0.075464182	0.072122279	0.122762511	0.090467894	0.052851351	0.099160096
Gen5	2	SSC	Day2_SSC21_Shirt17_Check01.mat	0.090369454	0.079855118	0.473956417	0.081736668	0.049042084	0.473956417	7.967288615	7.824762109	-1.821480371	7.812528528	8.275670516	5.596428553	-9.860651727	-10.20797336	3.402454296	188.8187105	189.7687087	2.758903124	65.14253572	18.37050972	19.06817866	40.54203618	21.32972179	9.748993126	11.85783218	2.133485568	64.40971836	20.00850162	19.21261105	38.78474985	23.16170643	9.9666846	12.09125124	0.090369454	0.056664866	NaN	0.1115095	0.080846899	0.078915496	0.152681369	0.07294425	0.079613155	0.133541637	0.081736668	0.058083824	NaN
[truncated: 30 more columns]
